# Supplementary material for: Bacterial community structure and diversity of common mosquito species in Chengdu: Insights from PacBio third-generation sequencing and public health implications
Source: PLoS Negl Trop Dis. 2026 Feb 12;20(2):e0013177. doi: 10.1371/journal.pntd.0013177 (PMC12916057; doi:10.1371/journal.pntd.0013177)
Supplement: S1 Table — Number of traps deployed, total mosquitoes captured, overall density (per trap-night), and monthly abundance of five key mosquito species (Culex quinquefasciatus, Culex tritaeniorhynchus, Aedes albopictus, Aedes aegypti, Anopheles sinensis) across different environmental types in 2020. (XLSX) [file pntd.0013177.s001.xlsx]

## Sheet: Chenghua District
月份	Month	Environment Type	Number of Traps Deployed	No. of Mosquitoes Captured	Mosquito Density (per trap-night)	Cx. quinquefasciatus	Cx. tritaeniorhynchus	Ae. albopictus	Ae. aegypti	An. sinensis
4		Residential Area	2	0	0	1
		Park	2	0	0
	4	Hospital	4	0	0
		Farmstead	2	0	0
		Total	10	0	0	1
5		Residential Area	2	0	0
		Park	2	0	0
	5	Hospital	4	3	0.75	3
		Farmstead	2	5	2.5	6
		Total	10	9	0.9	9
		Residential Area	1	3	3	3
		Park	1	23	23	23
	6	Hospital	2	4	2	4
		Farmstead	1	3	3	3
		Total	5	33	6.6	33
		Residential Area	2	11	5.5	11
		Park	2	9	4.5	9
	7	Hospital	4	30	7.5	27		3
		Farmstead	2	14	7	14
		Total	10	64	6.4	61		3
		Residential Area	2	4	2	4
		Park	2	1	0.5	1
	8	Hospital	4	5	1.25	5
		Farmstead	2	5	2.5	5
		Total	10	15	1.5	15
		Residential Area	2	5	2.5	5
		Park	2	1	0.5	1
	9	Hospital	4	8	2	8
		Farmstead	2	5	2.5	5
		Total	10	19	1.9	19
		Residential Area	2	0	0	0
		Park	2	2	1	2
	10	Hospital	4	1	0.5	1
		Farmstead	2	3	1.5	3
		Total	10	6	0.6	6
		Residential Area	2	3	1.5	3
		Park	2	1	0.5	1
	11	Hospital	4	4	1	4
		Farmstead	2	2	1	2
		Total	10	10	1	10
		Total	110	156	1.41818	154	0	6	0	0

## Sheet: Chongzhou City
Month	Environment Type	Number of Traps Deployed	No. of Mosquitoes Captured	Mosquito Density (per trap-night)	Cx. quinquefasciatus	Cx. tritaeniorhynchus	Ae. albopictus	Ae. aegypti	An. sinensis
	Residential Area	2	3	1.5	3
	Park	2	2	1	2
4	Hospital	2	1	0.5	1
	Farmstead	8	5	0.625	5
	Total	14	11	0.785714	11
	Residential Area	2	6	1	5	0		0
	Park	2	8	1	7	0		0
5	Hospital	2	9	2	7	0		0
	Farmstead	8	373	35	97	221		20
	Total	14	396	28.2857	116	221	0	20	0
	Residential Area	2	16	8	15	1	0	0	0
	Park	2	15	7.5	15	0	0	0	0
6	Hospital	2	11	5.5	11	0	0	0	0
	Farmstead	8	507	63.375	173	296	0	0	38
	Total	14	549	39.2143	214	297	0	0	38
	Residential Area	2	56	28	22	5	0	0	0
	Park	2	16	8	10	0	0	0	0
7	Hospital	2	12	6	12	0	0	0	0
	Farmstead	8	4741	592.625	482	3755	0	0	414
	Total	14	4825	344.643	526	3760	0	0	414
	Residential Area	2	46	23	18	3	0	0	0
	Park	2	17	8.5	10	0	0	0	0
8	Hospital	2	9	4.5	9	0	0	0	0
	Farmstead	8	156	19.5	57	69	0	0	12
	Total	14	228	16.2857	94	72	0	0	12
	Residential Area	2	23	11.5	14	2	0	0	0
	Park	2	11	5.5	5	1	0	0	0
9	Hospital	2	8	4	8	0	0	0	0
	Farmstead	8	69	8.625	20	9	0	0	0
	Total	14	111	7.92857	47	12	0	0	0
	Residential Area	2	23	11.5	15	1	0	0	0
	Park	2	12	6	8	0	0	0	0
10	Hospital	2	28	14	20	0	0	0	0
	Farmstead	8	109	13.625	77	2	0	0	0
	Total	14	172	12.2857	120	3	0	0	0
	Residential Area	2	16	8	8	0	0	0	0
	Park	2	12	6	8	0	0	0	0
11	Hospital	2	24	12	17	1	0	0	0
	Farmstead	8	31	3.875	28	0	0	0	0
	Total	14	83	5.92857	61	1	0	0	0	1
	Total	154	6375	41.3961	1189	4366	0	20	464

## Sheet: Dayi County
Month	Environment Type	Number of Traps Deployed	No. of Mosquitoes Captured	Mosquito Density (per trap-night)	Cx. quinquefasciatus	Cx. tritaeniorhynchus	Ae. albopictus	Ae. aegypti	An. sinensis
	Residential Area	2	1	0.5	1	0
	Park	2	2	1	2	0
4	Hospital	2	0	0	0	0
	Farmstead	2	10	5	5	5
	Livestock Shelter	2	16	8	11	5
	Total	10	29	2.9	19	10	0	0	0
	Residential Area	2	9	4.5	9	0
	Park	2	7	3.5	7	0
5	Hospital	2	10	5	10	0
	Farmstead	2	38	19	23	15
	Livestock Shelter	2	62	31	38	24
	Total	10	126	12.6	87	39	0	0	0
	Residential Area	2	16	8	14	0			0
	Park	2	11	5.5	11	0			0
6	Hospital	2	10	5	10	0			0
	Farmstead	2	115	57.5	41	10			20
	Livestock Shelter	2	170	85	65	11			32
	Total	10	322	32.2	141	21	0		52
	Residential Area	2	10	5	10	0			0
	Park	2	10	5	9	1			0
7	Hospital	2	6	3	6	0			0
	Farmstead	2	113	56.5	39	11			21
	Livestock Shelter	2	179	89.5	68	15			23
	Total	10	318	31.8	132	27	0		44
	Residential Area	2	11	5.5	11	0			0
	Park	2	7	3.5	6	1			0
8	Hospital	2	2	1	2	0			0
	Farmstead	2	67	33.5	24	9			5
	Livestock Shelter	2	122	61	50	11			14
	Total	10	209	20.9	93	21	0		19
	Residential Area	2	13	6.5	13	0			0
	Park	2	9	4.5	8	1			0
9	Hospital	2	4	2	2	2			0
	Farmstead	2	72	36	28	7			6
	Livestock Shelter	2	103	51.5	43	6			12
	Total	10	201	20.1	94	16	0		18
	Residential Area	2	10	5	9	1			0
	Park	2	6	3	5	1			0
10	Hospital	2	3	1.5	2	1			0
	Farmstead	2	81	40.5	35	7			7
	Livestock Shelter	2	100	50	40	8			7
	Total	10	200	20	91	18	0		14
	Residential Area	2	9	4.5	9	0			0
	Park	2	5	2.5	4	1			0
11	Hospital	2	9	4.5	7	2			0
	Farmstead	2	79	39.5	30	6			9
	Livestock Shelter	2	89	44.5	37	7			4
	Total	10	191	19.1	87	16	0		13

## Sheet: Dujiangyan City
Month	Environment Type	Number of Traps Deployed	No. of Mosquitoes Captured	Mosquito Density (per trap-night)	Cx. quinquefasciatus	Cx. tritaeniorhynchus	Ae. albopictus	Ae. aegypti	An. sinensis
	Residential Area	2	0	0	0
	Park	2	1	0.5	1
4	Hospital	2	0	0	0
	Farmstead	4	1	0.25	1
	Livestock Shelter	4	0	0	0
	Total	14	2	0.142857	2	0	0	0	0
	Residential Area	2	1	0.5	1				0
	Park	2	7	3.5	7				0
5	Hospital	2	0	0	0				0
	Farmstead	4	142	35.5	55	85			2
	Livestock Shelter	4	45	11.25	40				5
	Total	14	195	13.9286	103	85	0	0	7
	Residential Area	2	71	35.5	71				0
	Park	2	43	21.5	41	2			0
6	Hospital	2	63	31.5	60	2			1
	Farmstead	4	432	108	271				161
	Livestock Shelter	4	136	34	107				29
	Total	14	745	53.2143	550	4	0	0	191
	Residential Area	1	16	16	8	8			0
	Park	1	84	84	83	0			1
7	Hospital	1	7	7	4	2			0
	Farmstead	2	483	241.5	58	398			26
	Livestock Shelter	2	1848	924	165	1486			102
	Total	7	2438	348.286	318	1894	0	0	129
	Residential Area	1	0	0	0
	Park	1	3	3	3
8	Hospital	1	0	0	0
	Farmstead	2	177	88.5	34	138			5
	Livestock Shelter	2	509	254.5	165	326			18
	Total	7	689	98.4286	202	464	0	0	23
	Residential Area	1	1	1	0	1	0
	Park	1	13	13	1	12	0
9	Hospital	1	0	0	0	0	0
	Farmstead	2	26	13	1	18	7
	Livestock Shelter	2	148	74	0	16	132
	Total	7	188	26.8571	2	47	139	0	0
	Residential Area	1	4	4	4	0	0		0
	Park	1	3	3	3	0	0		0
10	Hospital	1	0	0	0	0	0		0
	Farmstead	2	16	8	16	0	0		0
	Livestock Shelter	2	6	3	3	2	0		1
	Total	7	29	4.14286	26	2	0	0	1
	Residential Area	1	5	5	5
	Park	1	2	2	2
11	Hospital	1	2	2	2
	Farmstead	2	5	2.5	5
	Livestock Shelter	2	1	0.5	1
	Total	7	15	2.14286	15	0	0	0	0

## Sheet: High-Tech District
Month	Environment Type	Number of Traps Deployed	No. of Mosquitoes Captured	Mosquito Density (per trap-night)	Cx. quinquefasciatus	Cx. tritaeniorhynchus	Ae. albopictus	Ae. aegypti	An. sinensis
	Residential Area	4	2	0.5	2	0	0
	Park	4	4	1	3	0	1
4	Hospital	2	0	0	0	0	0
	Farmstead	4	32	8	24	3	5
	Livestock Shelter	4	13	3.25	11	1	1
	Total	18	51	2.83333	40	4	7	0	0
	Residential Area	4	4	1	4	0	0
	Park	4	3	0.75	3	0	0
5	Hospital	2	4	2	3	0	1
	Farmstead	4	68	17	62	2	4
	Livestock Shelter	4	149	37.25	144	3	2
	Total	18	228	12.6667	216	5	7	0	0
	Residential Area	4	12	3	10	0	2
	Park	4	58	14.5	57	0	1
6	Hospital	2	7	3.5	4	0	3
	Farmstead	4	216	54	192	24	0
	Livestock Shelter	4	0	0	0	0	0
	Total	18	293	16.2778	263	24	6	0	0
	Residential Area	4	2	0.5	2	0	0
	Park	4	25	6.25	25	0	0
7	Hospital	2	2	1	0	0	2
	Farmstead	4	77	19.25	69	8	0
	Livestock Shelter	4	0	0	0	0	0
	Total	18	106	5.88889	96	8	2	0	0
	Residential Area	4	32	8	32	0	0
	Park	4	35	8.75	32	0	3
8	Hospital	2	26	13	23	0	3
	Farmstead	4	163	40.75	121	34	8
	Livestock Shelter	4	0	0	0	0	0
	Total	18	256	14.2222	208	34	14	0	0
	Residential Area	4	21	5.25	16	0	5	0
	Park	4	2	0.5	0	0	2	0
9	Hospital	2	9	4.5	7	0	2	0
	Farmstead	4	46	11.5	42	0	4	0
	Livestock Shelter	4	0	0	0	0	0	0
	Total	18	78	4.33333	65	0	13	0	0
	Residential Area	4	1	0.25	1	0	0	0
	Park	4	2	0.5	1	0	1	0
10	Hospital	2	1	0.5	1	0	0	0
	Farmstead	4	12	3	11	0	1	0
	Livestock Shelter	4	0	0	0	0	0	0
	Total	18	16	0.888889	14	0	2	0	0
	Residential Area	4	1	0.25	1	0	0	0
	Park	4	0	0	0	0	0	0
11	Hospital	2	0	0	0	0	0	0
	Farmstead	4	6	1.5	5	0	1	0
	Livestock Shelter	4	0	0	0	0	0	0
	Total	18	7	0.388889	6	0	1	0	0

## Sheet: Jianyang City
Month	Environment Type	Number of Traps Deployed	No. of Mosquitoes Captured	Mosquito Density (per trap-night)	Cx. quinquefasciatus	Cx. tritaeniorhynchus	Ae. albopictus	Ae. aegypti	An. sinensis
	Residential Area	2	2	1	2	0	0
	Park	2	2	1	1	0	1
4	Hospital	2	1	0.5	1	0	0
	Farmstead	2	2	1	1	0	1
	Livestock Shelter	2	9	4.5	3	3	1		2
	Total	10	16	1.6	8	3	3	0	2
	Residential Area	2	5	2.5	5	0	0
	Park	2	5	2.5	2	0	3
5	Hospital	2	1	0.5	1	0	0
	Farmstead	2	20	10	9	10	1
	Livestock Shelter	2	23	11.5	11	11	1
	Total	10	54	5.4	28	21	5	0	0
	Residential Area	2	13	6.5	8	0	0		5
	Park	2	15	7.5	10	0	0		5
6	Hospital	2	5	2.5	3	2	0		0
	Farmstead	2	15	7.5	11	0	0		4
	Livestock Shelter	2	21	10.5	12	4	0		5
	Total	10	69	6.9	44	6	0	0	19
	Residential Area	2	12	6	9	0	1		2
	Park	2	18	9	9	0	2		7
7	Hospital	2	15	7.5	7	0	0		8
	Farmstead	2	22	11	7	7	0		8
	Livestock Shelter	2	55	27.5	15	37	0		3
	Total	10	122	12.2	47	44	3	0	28
	Residential Area	2	15	7.5	9	0	0		6
	Park	2	10	5	8	0	0		2
8	Hospital	2	11	5.5	8	0	0		3
	Farmstead	2	28	14	18	7	0		3
	Livestock Shelter	2	65	32.5	15	45	3		2
	Total	10	129	12.9	58	52	3	0	16
	Residential Area	2	10	5	4	3	0		3
	Park	2	13	6.5	8	0	0		5
9	Hospital	2	3	1.5	3	0	0		0
	Farmstead	2	17	8.5	7	3	0		7
	Livestock Shelter	2	44	22	13	26	1		4
	Total	10	87	8.7	35	32	1	0	19
	Residential Area	2	3	1.5	3	0	0		0
	Park	2	2	1	2	0	0		0
10	Hospital	2	2	1	1	0	0		1
	Farmstead	2	7	3.5	4	3	0		0
	Livestock Shelter	2	5	2.5	2	1	0		2
	Total	10	19	1.9	12	4	0	0	3
	Residential Area	2	5	2.5	3	0	0		2
	Park	2	2	1	1	0	0		1
11	Hospital	2	0	0	0	0	0		0
	Farmstead	2	3	1.5	2	1	0		0
	Livestock Shelter	2	7	3.5	2	3	0		2
	Total	10	17	1.7	8	4	0	0	5

## Sheet: Jinniu District
Month	Environment Type	Number of Traps Deployed	No. of Mosquitoes Captured	Mosquito Density (per trap-night)	Cx. quinquefasciatus	Cx. tritaeniorhynchus	Ae. albopictus	Ae. aegypti	An. sinensis
	Residential Area	2	2	1	2	0	0
	Park	2	5	2.5	5	0	0
4	Hospital	2	3	1.5	3	0	0
	Farmstead	4	5	1.25	5	0	0
	Livestock Shelter	4	2	0.5	2	0	0		0
	Total	14	17	1.21429	17	0	0	0	0
	Residential Area	2	7	3.5	7	0	0
	Park	2	4	2	4	0	0
5	Hospital	2	6	3	6	0	0
	Farmstead	4	8	2	8	0	0
	Livestock Shelter	4	10	2.5	10	0	0		0
	Total	14	35	2.5	35	0	0	0	0
	Residential Area	2	5	2.5	5	0	0		0
	Park	2	7	3.5	7	0	0		0
6	Hospital	2	10	5	10	0	0		0
	Farmstead	4	68	17	52	4	0		12
	Livestock Shelter	4	0	0	0	0	0		0
	Total	14	90	6.42857	74	4	0	0	12
	Residential Area	2	5	2.5	5	0	0		0
	Park	2	8	4	8	0	0		0
7	Hospital	2	10	5	10	0	0		0
	Farmstead	4	85	21.25	59	10	0		16
	Livestock Shelter	4	0	0	0	0	0		0
	Total	14	108	7.71429	82	10	0	0	16
	Residential Area	2	7	3.5	7	0	0		0
	Park	2	9	4.5	9	0	0		0
8	Hospital	2	9	4.5	9	0	0		0
	Farmstead	4	96	24	65	15	0		16
	Livestock Shelter	4	0	0	0	0	0		0
	Total	14	121	8.64286	90	15	0	0	16
	Residential Area	2	3	1.5	3	0	0		0
	Park	2	7	3.5	6	1	0		0
9	Hospital	2	4	2	4	0	0		0
	Farmstead	4	76	19	57	8	0		11
	Livestock Shelter	4	0	0	0	0	0		0
	Total	14	90	6.42857	70	9	0	0	11
	Residential Area	2	9	4.5	7	2	0		0
	Park	2	11	5.5	9	2	0		0
10	Hospital	2	7	3.5	7	0	0		0
	Farmstead	4	106	26.5	74	17	0		15
	Livestock Shelter	4	0	0	0	0	0		0
	Total	14	133	9.5	97	21	0	0	15
	Residential Area	2	6	3	6	0	0		0
	Park	2	9	4.5	6	3	0		0
11	Hospital	2	6	3	6	0	0		0
	Farmstead	4	77	19.25	55	9	0		13
	Livestock Shelter	4	0	0	0	0	0		0
	Total	14	98	7	73	12	0	0	13

## Sheet: Jintang County
Month	Environment Type	Number of Traps Deployed	No. of Mosquitoes Captured	Mosquito Density (per trap-night)	Cx. quinquefasciatus	Cx. tritaeniorhynchus	Ae. albopictus	Ae. aegypti	An. sinensis
	Residential Area	2	2	1	2	0	0
	Park	2	5	2.5	5	0	0
4	Hospital	2	3	1.5	3	0	0
	Farmstead	2	5	2.5	5	0	0
	Livestock Shelter	2	2	1	2	0	0		0
	Total	10	17	1.7	17	0	0	0	0
	Residential Area	2	7	3.5	7	0	0
	Park	2	4	2	4	0	0
5	Hospital	2	6	3	6	0	0
	Farmstead	2	8	4	8	0	0
	Livestock Shelter	2	10	5	10	0	0		0
	Total	10	35	3.5	35	0	0	0	0
	Residential Area	2	5	2.5	5	0	0		0
	Park	2	7	3.5	7	0	0		0
6	Hospital	2	10	5	10	0	0		0
	Farmstead	2	68	34	52	4	0		12
	Livestock Shelter	2	0	0	0	0	0		0
	Total	10	90	9	74	4	0	0	12
	Residential Area	2	5	2.5	5	0	0		0
	Park	2	8	4	8	0	0		0
7	Hospital	2	10	5	10	0	0		0
	Farmstead	2	85	42.5	59	10	0		16
	Livestock Shelter	2	0	0	0	0	0		0
	Total	10	108	10.8	82	10	0	0	16
	Residential Area	2	7	3.5	7	0	0		0
	Park	2	9	4.5	9	0	0		0
8	Hospital	2	9	4.5	9	0	0		0
	Farmstead	2	96	48	65	15	0		16
	Livestock Shelter	2	0	0	0	0	0		0
	Total	10	121	12.1	90	15	0	0	16
	Residential Area	2	3	1.5	3	0	0		0
	Park	2	7	3.5	6	1	0		0
9	Hospital	2	4	2	4	0	0		0
	Farmstead	2	76	38	57	8	0		11
	Livestock Shelter	2	0	0	0	0	0		0
	Total	10	90	9	70	9	0	0	11
	Residential Area	2	9	4.5	7	2	0		0
	Park	2	11	5.5	9	2	0		0
10	Hospital	2	7	3.5	7	0	0		0
	Farmstead	2	106	53	74	17	0		15
	Livestock Shelter	2	0	0	0	0	0		0
	Total	10	133	13.3	97	21	0	0	15
	Residential Area	2	6	3	6	0	0		0
	Park	2	9	4.5	6	3	0		0
11	Hospital	2	6	3	6	0	0		0
	Farmstead	2	77	38.5	55	9	0		13
	Livestock Shelter	2	0	0	0	0	0		0
	Total	10	98	9.8	73	12	0	0	13

## Sheet: Jinjiang District
Month	Environment Type	Number of Traps Deployed	No. of Mosquitoes Captured	Mosquito Density (per trap-night)	Cx. quinquefasciatus	Cx. tritaeniorhynchus	Ae. albopictus	Ae. aegypti	An. sinensis
	Residential Area	2	3	1.5	2	1	0		0
	Park	2	3	1.5	3	0	0		0
4	Hospital	2	0	0	0	0	0		0
	Farmstead	2	6	3	4	0	0		2
	Livestock Shelter	2	7	3.5	3	3	0		1
	Total	10	19	1.9	12	4	0	0	3
	Residential Area	2	9	4.5	5	4	0		0
	Park	2	6	3	4	0	0		2
5	Hospital	2	1	0.5	1	0	0		0
	Farmstead	2	14	7	9	3	0		2
	Livestock Shelter	2	13	6.5	7	3	0		3
	Total	10	43	4.3	26	10	0	0	7
	Residential Area	2	17	8.5	12	5	0		0
	Park	2	16	8	8	3	0		5
6	Hospital	2	4	2	4	0	0		0
	Farmstead	2	23	11.5	13	8	0		2
	Livestock Shelter	2	24	12	11	8	0		5
	Total	10	84	8.4	48	24	0	0	12
	Residential Area	2	15	7.5	9	6	0		0
	Park	2	16	8	8	4	1		3
7	Hospital	2	3	1.5	2	1	0		0
	Farmstead	2	22	11	11	7	0		4
	Livestock Shelter	2	22	11	14	5	0		3
	Total	10	78	7.8	44	23	1	0	10
	Residential Area	2	16	8	10	6	0		0
	Park	2	19	9.5	8	5	1		5
8	Hospital	2	2	1	1	1	0		0
	Farmstead	2	24	12	10	8	0		6
	Livestock Shelter	2	25	12.5	13	7	0		5
	Total	10	86	8.6	42	27	1	0	16
	Residential Area	2	7	3.5	5	2	0		0
	Park	2	12	6	5	4	1		2
9	Hospital	2	1	0.5	1	0	0		0
	Farmstead	2	18	9	8	7	0		3
	Livestock Shelter	2	20	10	10	5	0		5
	Total	10	58	5.8	29	18	1	0	10
	Residential Area	2	6	3	3	3	0		0
	Park	2	13	6.5	5	3	1		4
10	Hospital	2	2	1	1	1	0		0
	Farmstead	2	12	6	5	5	0		2
	Livestock Shelter	2	15	7.5	8	4	0		3
	Total	10	48	4.8	22	16	1	0	9
	Residential Area	2	4	2	2	2	0		0
	Park	2	8	4	3	3	1		1
11	Hospital	2	0	0	0	0	0		0
	Farmstead	2	8	4	3	3	0		2
	Livestock Shelter	2	9	4.5	3	2	0		4
	Total	10	29	2.9	11	10	1	0	7

## Sheet: Longquanyi District
Month	Environment Type	Number of Traps Deployed	No. of Mosquitoes Captured	Mosquito Density (per trap-night)	Cx. quinquefasciatus	Cx. tritaeniorhynchus	Ae. albopictus	Ae. aegypti	An. sinensis
	Residential Area	2	1	0.5	1	0	0		0
	Park	2	2	1	1	1	0		0
4	Hospital	2	0	0	0	0	0		0
	Farmstead	2	5	2.5	3	0	0		2
	Livestock Shelter	2	1	0.5	0	0	0		1
	Total	10	9	0.9	5	1	0	0	3
	Residential Area	2	3	1.5	3	0	0		0
	Park	2	6	3	5	1	0		0
5	Hospital	2	0	0	0	0	0		0
	Farmstead	2	23	11.5	23	0	0		0
	Livestock Shelter	2	21	10.5	21	0	0		0
	Total	10	53	5.3	52	1	0	0	0
	Residential Area	2	13	6.5	8	0	0		5
	Park	2	16	8	10	0	0		6
6	Hospital	2	2	1	2	0	0		0
	Farmstead	2	23	11.5	13	8	0		2
	Livestock Shelter	2	27	13.5	16	6	0		5
	Total	10	81	8.1	49	14	0	0	0
	Residential Area	2	15	7.5	9	3	1		2
	Park	2	15	7.5	9	0	2		4
7	Hospital	2	4	2	2	2	0		0
	Farmstead	2	50	25	27	8	4		11
	Livestock Shelter	2	16	8	5	6	0		5
	Total	10	100	10	52	19	7	0	0
	Residential Area	2	15	7.5	9	4	0		2
	Park	2	18	9	11	3	1		3
8	Hospital	2	4	2	2	2	0		0
	Farmstead	2	35	17.5	19	11	0		5
	Livestock Shelter	2	14	7	7	4	0		3
	Total	10	86	8.6	48	24	1	0	0
	Residential Area	2	7	3.5	5	2	0		0
	Park	2	13	6.5	5	4	1		3
9	Hospital	2	1	0.5	1	0	0		0
	Farmstead	2	36	18	18	11	0		7
	Livestock Shelter	2	0	0	0	0	0		0
	Total	10	57	5.7	29	17	1	0	0
	Residential Area	2	7	3.5	5	2	0		0
	Park	2	8	4	2	2	1		3
10	Hospital	2	1	0.5	1	0	0		0
	Farmstead	2	21	10.5	10	4	0		7
	Livestock Shelter	2	0	0	0	0	0		0
	Total	10	37	3.7	18	8	1	0	0
	Residential Area	2	1	0.5	1	0	0		0
	Park	2	3	1.5	2	0	1		0
11	Hospital	2	0	0	0	0	0		0
	Farmstead	2	3	1.5	1	0	0		2
	Livestock Shelter	2	1	0.5	0	0	0		1
	Total	10	8	0.8	4	0	1	0	3

[truncated: 12 more sheets: Pengzhou City, Pidu District, Pujiang County, Qingbaijiang District, Qingyang District, Qionglai City, Shuangliu District, Tianfu New District , Wenjiang District, Wuhou District, Xindu District, Xinjin District]
