# Supplementary material for: Bacterial community structure and diversity of common mosquito species in Chengdu: Insights from PacBio third-generation sequencing and public health implications
Source: PLoS Negl Trop Dis. 2026 Feb 12;20(2):e0013177. doi: 10.1371/journal.pntd.0013177 (PMC12916057; doi:10.1371/journal.pntd.0013177)
Supplement: S2 Table — Number of traps deployed, total mosquitoes captured, overall density (per trap-night), and monthly abundance of five key mosquito species (Culex quinquefasciatus, Culex tritaeniorhynchus, Aedes albopictus, Aedes aegypti, Anopheles sinensis) across different environmental types in 2021. (XLSX) [file pntd.0013177.s002.xlsx]

## Sheet: Chenghua District
Month	Environment Type	Number of Traps Deployed	No. of Mosquitoes Captured	Mosquito Density (per trap-night)	Cx. quinquefasciatus	Cx. tritaeniorhynchus	Ae. albopictus	Ae. aegypti	An. sinensis
	Residential Area	2	9	4.5	6	2	0		1
	Park	2	8	4	6	1	0		1
4	Hospital	4	11	2.75	8	3	0
	Farmstead	2	15	7.5	9	6	0
	Livestock Shelter	2	0	0	0	0	0		0
	Total	12	43	3.58333	0	12	0	0	2
	Residential Area	2	11	5.5	6	5	0		0
	Park	2	12	6	6	6	0		0
5	Hospital	4	15	3.75	10	5	0
	Farmstead	2	16	8	9	7	0
	Livestock Shelter	2	0	0	0	0	0		0
	Total	12	54	4.5	0	23	0	0	0
	Residential Area	2	10	5	5	5	0		0
	Park	2	8	4	4	4	0		0
6	Hospital	4	14	3.5	8	6	0
	Farmstead	2	12	6	6	6	0
	Livestock Shelter	2	0	0	0	0	0		0
	Total	12	44	3.66667	0	21	0	0	0
	Residential Area	2	9	4.5	6	3	0		0
	Park	2	10	5	5	5	0		0
7	Hospital	4	12	3	7	5	0
	Farmstead	2	15	7.5	9	6	0
	Livestock Shelter	2	0	0	0	0	0		0
	Total	12	46	3.83333	0	19	0	0	0
	Residential Area	2	15	7.5	7	8	0		0
	Park	2	15	7.5	8	7	0		0
8	Hospital	4	17	4.25	9	8	0
	Farmstead	2	18	9	10	8	0
	Livestock Shelter	2	0	0	0	0	0		0
	Total	12	65	5.41667	0	31	0	0	0
	Residential Area	2	7	3.5	4	3	0		0
	Park	2	10	5	4	6	0		0
9	Hospital	4	12	3	6	6	0
	Farmstead	2	11	5.5	6	5	0
	Livestock Shelter	2	0	0	0	0	0		0
	Total	12	40	3.33333	0	20	0	0	0
	Residential Area	2	6	3	3	3	0		0
	Park	2	6	3	3	3	0		0
10	Hospital	4	7	1.75	3	4	0
	Farmstead	2	7	3.5	5	2	0
	Livestock Shelter	2	0	0	0	0	0		0
	Total	12	26	2.16667	0	12	0	0	0
	Residential Area	2	5	2.5	3	2	0		0
	Park	2	4	2	2	2	0		0
11	Hospital	4	4	1	1	3	0
	Farmstead	2	6	3	3	3	0
	Livestock Shelter	2	0	0	0	0	0		0
	Total	12	19	1.58333	0	10	0	0	0

## Sheet:  Chongzhou City
Month	Environment Type	Number of Traps Deployed	No. of Mosquitoes Captured	Mosquito Density (per trap-night)	Cx. quinquefasciatus	Cx. tritaeniorhynchus	Ae. albopictus	Ae. aegypti	An. sinensis
	Residential Area	2	5	2.5	5	0	0		0
	Park	2	4	2	4	0	0		0
4	Hospital	2	9	4.5	9	0	0
	Farmstead	4	17	4.25	17	0	0
	Livestock Shelter	4	34	8.5	34	0	0		0
	Total	14	69	4.92857	0	0	0	0	0
	Residential Area	2	7	3.5	7	0	0		0
	Park	2	2	1	2	0	0		0
5	Hospital	2	7	3.5	7	0	0		0
	Farmstead	4	115	28.75	84	22	0		9
	Livestock Shelter	4	131	32.75	71	44	0		16
	Total	14	262	18.7143	0	66	0	0	25
	Residential Area	2	8	4	8	0	0		0
	Park	2	11	5.5	11	0	0		0
6	Hospital	2	2	1	2	0	0		0
	Farmstead	4	266	66.5	112	55	0		99
	Livestock Shelter	4	3345	836.25	192	1436	0		1717
	Total	14	3632	259.429	0	1491	0	0	1816
	Residential Area	2	11	5.5	11	0	0		0
	Park	2	2	1	2	0	0		0
7	Hospital	2	3	1.5	3	0	0		0
	Farmstead	4	243	60.75	74	61	0		108
	Livestock Shelter	4	11291	2822.75	1915	5995	0		3381
	Total	14	11550	825	0	6056	0	0	3489
	Residential Area	2	8	4	8	0	0		0
	Park	2	5	2.5	5	0	0		0
8	Hospital	2	9	4.5	9	0	0		0
	Farmstead	4	79	19.75	37	18	0		24
	Livestock Shelter	4	424	106	105	197	0		122
	Total	14	525	37.5	0	215	0	0	146
	Residential Area	2	5	2.5	5	0	0		0
	Park	2	1	0.5	1	0	0		0
9	Hospital	2	5	2.5	5	0	0		0
	Farmstead	4	28	7	20	7	0		1
	Livestock Shelter	4	54	13.5	27	25	0		2
	Total	14	93	6.64286	0	32	0	0	3
	Residential Area	2	17	8.5	17	0	0		0
	Park	2	6	3	6	0	0		0
10	Hospital	2	8	4	8	0	0		0
	Farmstead	4	20	5	18	2	0		0
	Livestock Shelter	4	101	25.25	71	16	0		14
	Total	14	152	10.8571	0	18	0	0	14
	Residential Area	2	1	0.5	1	0	0		0
	Park	2	0	0	0	0	0		0
11	Hospital	2	0	0	0	0	0		0
	Farmstead	4	24	6	21	2	0		1
	Livestock Shelter	4	36	9	19	16	0		1
	Total	14	61	4.35714	0	18	0	0	2

## Sheet: Dayi County
Month	Environment Type	Number of Traps Deployed	No. of Mosquitoes Captured	Mosquito Density (per trap-night)	Cx. quinquefasciatus	Cx. tritaeniorhynchus	Ae. albopictus	Ae. aegypti	An. sinensis
	Residential Area	2	5	2.5	5	0	0		0
	Park	2	9	4.5	9	0	0		0
4	Hospital	2	2	1	2	0	0
	Farmstead	2	13	6.5	13	0	0
	Livestock Shelter	2	21	10.5	21	0	0		0
	Total	10	50	5	0	0	0	0	0
	Residential Area	2	5	2.5	5	0	0		0
	Park	2	7	3.5	7	0	0		0
5	Hospital	2	2	1	2	0	0
	Farmstead	2	10	5	10	0	0
	Livestock Shelter	2	11	5.5	11	0	0		0
	Total	10	35	3.5	0	0	0	0	0
	Residential Area	2	1	0.5	1	0	0		0
	Park	2	5	2.5	5	0	0		0
6	Hospital	2	2	1	2	0	0
	Farmstead	2	27	13.5	27	0	0
	Livestock Shelter	2	44	22	44	0	0		0
	Total	10	79	7.9	0	0	0	0	0
	Residential Area	2	2	1	2	0	0		0
	Park	2	6	3	6	0	0		0
7	Hospital	2	5	2.5	5	0	0
	Farmstead	2	16	8	15	1	0
	Livestock Shelter	2	59	29.5	51	8	0		0
	Total	10	88	8.8	0	9	0	0	0
	Residential Area	2	0	0	0	0	0		0
	Park	2	7	3.5	7	0	0		0
8	Hospital	2	2	1	2	0	0		0
	Farmstead	2	17	8.5	17	0	0		0
	Livestock Shelter	2	65	32.5	42	15	0		8
	Total	10	91	9.1	0	15	0	0	8
	Residential Area	2	0	0	0	0	0		0
	Park	2	4	2	4	0	0		0
9	Hospital	2	8	4	8	0	0		0
	Farmstead	2	19	9.5	17	2	0		0
	Livestock Shelter	2	29	14.5	19	4	0		6
	Total	10	60	6	0	6	0	0	6
	Residential Area	2	0	0	0	0	0		0
	Park	2	2	1	2	0	0		0
10	Hospital	2	1	0.5	1	0	0		0
	Farmstead	2	10	5	8	2	0		0
	Livestock Shelter	2	21	10.5	13	6	2		0
	Total	10	34	3.4	0	8	2	0	0
	Residential Area	2	0	0	0	0	0		0
	Park	2	2	1	2	0	0		0
11	Hospital	2	1	0.5	1	0	0		0
	Farmstead	2	10	5	8	2	0		0
	Livestock Shelter	2	23	11.5	13	6	2		2
	Total	10	36	3.6	0	8	2	0	2

## Sheet: Dujiangyan City
Month	Environment Type	Number of Traps Deployed	No. of Mosquitoes Captured	Mosquito Density (per trap-night)	Cx. quinquefasciatus	Cx. tritaeniorhynchus	Ae. albopictus	Ae. aegypti	An. sinensis
	Residential Area	2	2	1	2	0	0		0
	Park	2	0	0	0	0	0		0
4	Hospital	2	1	0.5	1	0	0		0
	Farmstead	4	11	2.75	11	0	0		0
	Livestock Shelter	4	17	4.25	16	0	0		1
	Total	14	31	2.21429	0	0	0	0	1
	Residential Area	2	8	4	1	0	7		0
	Park	2	5	2.5	1	0	4		0
5	Hospital	2	4	2	3	0	1		0
	Farmstead	4	40	10	16	17	0		7
	Livestock Shelter	4	601	150.25	379	189	0		33
	Total	14	658	47	0	206	12	0	40
	Residential Area	2	13	6.5	8	0	5		0
	Park	2	156	78	8	127	3		18
6	Hospital	2	7	3.5	0	0	7		0
	Farmstead	4	734	183.5	131	457	0		146
	Livestock Shelter	4	1119	279.75	76	828	0		215
	Total	14	2029	144.929	0	1412	15	0	379
	Residential Area	2	6	3	2	0	4		0
	Park	2	41	20.5	38	0	3		0
7	Hospital	2	10	5	2	0	8		0
	Farmstead	4	1438	359.5	136	1197	0		105
	Livestock Shelter	4	2144	536	198	1834	0		112
	Total	14	3639	259.929	0	3031	15	0	217
	Residential Area	2	8	4	4	0	4		0
	Park	2	9	4.5	0	0	9		0
8	Hospital	2	10	5	2	0	8		0
	Farmstead	4	284	71	45	231	0		8
	Livestock Shelter	4	125	31.25	22	99	0		4
	Total	14	436	31.1429	0	330	21	0	12
	Residential Area	2	6	3	6	0	0		0
	Park	2	0	0	0	0	0		0
9	Hospital	2	0	0	0	0	0		0
	Farmstead	4	32	8	15	14	1		2
	Livestock Shelter	4	53	13.25	4	48	0		1
	Total	14	91	6.5	0	62	1	0	3
	Residential Area	2	8	4	8	0	0		0
	Park	2	2	1	2	0	0		0
10	Hospital	2	2	1	2	0	0		0
	Farmstead	4	34	8.5	31	2	1		0
	Livestock Shelter	4	21	5.25	9	11	0		1
	Total	14	67	4.78571	0	13	1	0	1
	Residential Area	2	3	1.5	3	0	0		0
	Park	2	1	0.5	1	0	0		0
11	Hospital	2	0	0	0	0	0		0
	Farmstead	4	11	2.75	8	2	1		0
	Livestock Shelter	4	13	3.25	4	8	0		1
	Total	14	28	2	0	10	1	0	1

## Sheet: High-Tech District
Month	Environment Type	Number of Traps Deployed	No. of Mosquitoes Captured	Mosquito Density (per trap-night)	Cx. quinquefasciatus	Cx. tritaeniorhynchus	Ae. albopictus	Ae. aegypti	An. sinensis
	Residential Area	2	31	15.5	21	0	10		0
	Park	4	60	15	30	2	28		0
4	Hospital	4	47	11.75	31	0	16		0
	Farmstead	0	0	#DIV/0!	0	0	0		0
	Livestock Shelter	0	1	#DIV/0!	0	0	0		1
	Total	10	139	13.9	0	2	54	0	1
	Residential Area	2	25	12.5	6	7	10		2
	Park	4	31	7.75	2	1	28		0
5	Hospital	4	17	4.25	0	1	16		0
	Farmstead	2	0	0	0	0	0		0
	Livestock Shelter	0	0	#DIV/0!	0	0	0		0
	Total	12	73	6.08333	0	9	54	0	2
	Residential Area	2	32	16	13	9	10		0
	Park	4	42	10.5	4	2	35		1
6	Hospital	4	12	3	3	3	6		0
	Farmstead	2	0	0	0	0	0		0
	Livestock Shelter	0	0	#DIV/0!	0	0	0		0
	Total	12	86	7.16667	0	14	51	0	1
	Residential Area	2	52	26	16	16	20		0
	Park	4	54	13.5	8	9	35		2
7	Hospital	4	18	4.5	7	8	3		0
	Farmstead	2	0	0	0	0	0		0
	Livestock Shelter	0	0	#DIV/0!	0	0	0		0
	Total	12	124	10.3333	0	33	58	0	2
	Residential Area	2	56	28	11	11	33		1
	Park	4	27	6.75	6	8	12		1
8	Hospital	4	14	3.5	6	5	3		0
	Farmstead	2	0	0	0	0	0		0
	Livestock Shelter	0	0	#DIV/0!	0	0	0		0
	Total	12	97	8.08333	0	24	48	0	2
	Residential Area	2	20	10	9	11	0		0
	Park	4	10	2.5	4	5	1		0
9	Hospital	4	9	2.25	4	5	0		0
	Farmstead	2	0	0	0	0	0		0
	Livestock Shelter	0	0	#DIV/0!	0	0	0		0
	Total	12	39	3.25	0	21	1	0	0
	Residential Area	2	10	5	7	3	0		0
	Park	4	4	1	2	2	0		0
10	Hospital	4	5	1.25	1	3	1		0
	Farmstead	2	0	0	0	0	0		0
	Livestock Shelter	0	0	#DIV/0!	0	0	0		0
	Total	12	19	1.58333	0	8	1	0	0
	Residential Area	2	6	3	4	2	0		0
	Park	4	2	0.5	2	0	0		0
11	Hospital	4	2	0.5	0	1	1		0
	Farmstead	2	0	0	0	0	0		0
	Livestock Shelter	0	0	#DIV/0!	0	0	0		0
	Total	12	10	0.833333	0	3	1	0	0

## Sheet: Jianyang City
Month	Environment Type	Number of Traps Deployed	No. of Mosquitoes Captured	Mosquito Density (per trap-night)	Cx. quinquefasciatus	Cx. tritaeniorhynchus	Ae. albopictus	Ae. aegypti	An. sinensis
	Residential Area	2	6	3	3	3	0		0
	Park	2	4	2	2	2	0		0
4	Hospital	2	2	1	1	1	0		0
	Farmstead	2	7	3.5	5	2	0		0
	Livestock Shelter	2	9	4.5	5	4	0		0
	Total	10	28	2.8	0	12	0	0	0
	Residential Area	2	6	3	3	3	0		0
	Park	2	4	2	2	2	0		0
5	Hospital	2	3	1.5	1	1	1		0
	Farmstead	2	8	4	5	2	0		1
	Livestock Shelter	2	9	4.5	5	4	0		0
	Total	10	30	3	0	12	1	0	1
	Residential Area	2	9	4.5	3	6	0		0
	Park	2	11	5.5	5	4	2		0
6	Hospital	2	7	3.5	2	1	4		0
	Farmstead	2	11	5.5	7	4	0		0
	Livestock Shelter	2	17	8.5	9	3	4		1
	Total	10	55	5.5	0	18	10	0	1
	Residential Area	2	7	3.5	2	5	0		0
	Park	2	15	7.5	5	5	4		1
7	Hospital	2	6	3	2	1	3		0
	Farmstead	2	15	7.5	5	4	5		1
	Livestock Shelter	2	15	7.5	8	6	0		1
	Total	10	58	5.8	0	21	12	0	3
	Residential Area	2	10	5	5	5	0		0
	Park	2	18	9	3	4	9		2
8	Hospital	2	8	4	2	3	3		0
	Farmstead	2	15	7.5	4	4	5		2
	Livestock Shelter	2	13	6.5	6	6	0		1
	Total	10	64	6.4	0	22	17	0	5
	Residential Area	2	7	3.5	3	4	0		0
	Park	2	20	10	5	4	10		1
9	Hospital	2	7	3.5	3	3	1		0
	Farmstead	2	13	6.5	3	3	5		2
	Livestock Shelter	2	9	4.5	4	4	0		1
	Total	10	56	5.6	0	18	16	0	4
	Residential Area	2	13	6.5	2	2	9		0
	Park	2	16	8	2	4	10		0
10	Hospital	2	2	1	1	0	1		0
	Farmstead	2	10	5	2	3	5		0
	Livestock Shelter	2	8	4	3	3	0		2
	Total	10	49	4.9	0	12	25	0	2
	Residential Area	2	8	4	4	3	1		0
	Park	2	7	3.5	2	5	0		0
11	Hospital	2	3	1.5	1	1	1		0
	Farmstead	2	12	6	4	6	2		0
	Livestock Shelter	2	9	4.5	5	4	0		0
	Total	10	39	3.9	16	19	4	0	0

## Sheet: Jinniu District
Month	Environment Type	Number of Traps Deployed	No. of Mosquitoes Captured	Mosquito Density (per trap-night)	Cx. quinquefasciatus	Cx. tritaeniorhynchus	Ae. albopictus	Ae. aegypti	An. sinensis
	Residential Area	2	4	2	4		0		0
	Park	2	4	2	4		0		0
4	Hospital	2	1	0.5	1		0		0
	Farmstead	4	18	4.5	18		0		0
	Livestock Shelter	0	0	#DIV/0!	0		0		0
	Total	10	27	2.7	0	0	0	0	0
	Residential Area	2	3	1.5	3		0		0
	Park	2	2	1	2		0		0
5	Hospital	2	1	0.5	1		0		0
	Farmstead	4	10	2.5	10		0		0
	Livestock Shelter	0	0	#DIV/0!	0		0		0
	Total	10	16	1.6	0	0	0	0	0
	Residential Area	2	5	2.5	5		0		0
	Park	2	3	1.5	3		0		0
6	Hospital	2	1	0.5	1		0		0
	Farmstead	4	14	3.5	14		0		0
	Livestock Shelter	0	0	#DIV/0!	0		0		0
	Total	10	23	2.3	0	0	0	0	0
	Residential Area	2	5	2.5	5		0		0
	Park	2	7	3.5	7		0		0
7	Hospital	2	6	3	6		0		0
	Farmstead	4	16	4	16		0		0
	Livestock Shelter	0	0	#DIV/0!	0		0		0
	Total	10	34	3.4	0	0	0	0	0
	Residential Area	2	2	1	2		0		0
	Park	2	5	2.5	5		0		0
8	Hospital	2	3	1.5	3		0		0
	Farmstead	4	7	1.75	7		0		0
	Livestock Shelter	0	0	#DIV/0!	0		0		0
	Total	10	17	1.7	0	0	0	0	0
	Residential Area	2	2	1	2		0		0
	Park	2	2	1	2		0		0
9	Hospital	2	3	1.5	3		0		0
	Farmstead	4	15	3.75	15		0		0
	Livestock Shelter	0	0	#DIV/0!	0		0		0
	Total	10	22	2.2	0	0	0	0	0
	Residential Area	2	5	2.5	5		0		0
	Park	2	5	2.5	5		0		0
10	Hospital	2	2	1	2		0		0
	Farmstead	4	11	2.75	11		0		0
	Livestock Shelter	0	0	#DIV/0!	0		0		0
	Total	10	23	2.3	0	0	0	0	0
	Residential Area	2	0	0	0		0		0
	Park	2	3	1.5	3		0		0
11	Hospital	2	0	0	0		0		0
	Farmstead	4	8	2	8		0		0
	Livestock Shelter	0	0	#DIV/0!	0		0		0
	Total	10	11	1.1	0	0	0	0	0

## Sheet: Jintang County
Month	Environment Type	Number of Traps Deployed	No. of Mosquitoes Captured	Mosquito Density (per trap-night)	Cx. quinquefasciatus	Cx. tritaeniorhynchus	Ae. albopictus	Ae. aegypti	An. sinensis
	Residential Area	2	1	0.5	1		0		0
	Park	2	1	0.5	1		0		0
4	Hospital	2	2	1	2		0		0
	Farmstead	1	5	5	3	2	0		0
	Livestock Shelter	1	5	5	5		0		0
	Total	8	14	1.75	0	2	0	0	0
	Residential Area	2	13	6.5	13		0		0
	Park	2	7	3.5	7		0		0
5	Hospital	2	12	6	12		0		0
	Farmstead	1	6	6	3	2	0		1
	Livestock Shelter	1	6	6	5	1	0		0
	Total	8	44	5.5	0	3	0	0	1
	Residential Area	2	15	7.5	11		4		0
	Park	2	9	4.5	9		0		0
6	Hospital	2	13	6.5	13		0		0
	Farmstead	1	57	57	21	35	0		1
	Livestock Shelter	1	56	56	33	22	0		1
	Total	8	150	18.75	0	57	4	0	2
	Residential Area	2	17	8.5	13		4		0
	Park	2	15	7.5	15		0		0
7	Hospital	2	20	10	19		1		0
	Farmstead	1	77	77	37	40	0		0
	Livestock Shelter	1	151	151	40	110	0		1
	Total	8	280	35	0	150	5	0	1
	Residential Area	2	21	10.5	11		10		0
	Park	2	24	12	15		9		0
8	Hospital	2	16	8	15		1		0
	Farmstead	1	235	235	37	198	0		0
	Livestock Shelter	1	138	138	40	97	0		1
	Total	8	434	54.25	0	295	20	0	1
	Residential Area	2	13	6.5	9		4		0
	Park	2	11	5.5	9		2		0
9	Hospital	2	4	2	4		0		0
	Farmstead	1	57	57	11	46	0		0
	Livestock Shelter	1	36	36	21	14	1		0
	Total	8	121	15.125	0	60	7	0	0
	Residential Area	2	6	3	2		4		0
	Park	2	16	8	14		2		0
	Hospital	2	0	0	0		0		0
	Farmstead	1	41	41	9	32	0		0
	Livestock Shelter	1	21	21	10	11	0		0
	Total	8	84	10.5	0	43	6	0	0
	Residential Area	2	0	0	0		0		0
	Park	2	2	1	2		0		0
	Hospital	2	1	0.5	0		1		0
	Farmstead	1	13	13	3	10	0		0
	Livestock Shelter	1	11	11	5	6	0		0
	Total	8	27	3.375	0	16	1	0	0

## Sheet: Jinjiang District
Month	Environment Type	Number of Traps Deployed	No. of Mosquitoes Captured	Mosquito Density (per trap-night)	Cx. quinquefasciatus	Cx. tritaeniorhynchus	Ae. albopictus	Ae. aegypti	An. sinensis
	Residential Area	2	7	3.5	5	2	0		0
	Park	2	7	3.5	2	4	0		1
4	Hospital	2	2	1	1	1	0		0
	Farmstead	2	12	6	5	5	0		2
	Livestock Shelter	2	13	6.5	5	5	0		3
	Total	10	41	4.1	18	17	0	0	6
	Residential Area	2	15	7.5	3	5	5		2
	Park	2	13	6.5	3	3	2		5
5	Hospital	2	1	0.5	1	0	0		0
	Farmstead	2	9	4.5	4	3	1		1
	Livestock Shelter	2	14	7	6	4	0		4
	Total	10	52	5.2	17	15	8	0	12
	Residential Area	2	17	8.5	4	3	10		0
	Park	2	15	7.5	4	2	9		0
6	Hospital	2	3	1.5	1	2	0		0
	Farmstead	2	16	8	7	4	5		0
	Livestock Shelter	2	15	7.5	9	5	1		0
	Total	10	66	6.6	25	16	25	0	0
	Residential Area	2	34	17	3	5	26		0
	Park	2	43	21.5	4	4	34		1
7	Hospital	2	2	1	2	0	0		0
	Farmstead	2	16	8	5	6	5		0
	Livestock Shelter	2	15	7.5	8	6	1		0
	Total	10	110	11	22	21	66	0	1
	Residential Area	2	17	8.5	3	3	11		0
	Park	2	13	6.5	6	2	4		1
8	Hospital	2	2	1	1	1	0		0
	Farmstead	2	11	5.5	4	6	1		0
	Livestock Shelter	2	14	7	8	5	1		0
	Total	10	57	5.7	22	17	17	0	1
	Residential Area	2	17	8.5	4	3	10		0
	Park	2	14	7	7	4	2		1
9	Hospital	2	1	0.5	1	0	0		0
	Farmstead	2	10	5	6	4	0		0
	Livestock Shelter	2	8	4	3	4	1		0
	Total	10	50	5	21	15	13	0	1
	Residential Area	2	8	4	2	5	0		1
	Park	2	2	1	2	0	0		0
10	Hospital	2	0	0	0	0	0		0
	Farmstead	2	7	3.5	3	4	0		0
	Livestock Shelter	2	5	2.5	2	3	0		0
	Total	10	22	2.2	9	12	0	0	1
	Residential Area	2	2	1	2	0	0		0
	Park	2	2	1	0	1	1		0
11	Hospital	2	1	0.5	1	0	0		0
	Farmstead	2	5	2.5	3	1	0		1
	Livestock Shelter	2	2	1	1	1	0		0
	Total	10	12	1.2	7	3	1	0	1

## Sheet: Longquanyi District
Month	Environment Type	Number of Traps Deployed	No. of Mosquitoes Captured	Mosquito Density (per trap-night)	Cx. quinquefasciatus	Cx. tritaeniorhynchus	Ae. albopictus	Ae. aegypti	An. sinensis
	Residential Area	2	3	1.5	2	0	0		1
	Park	2	4	2	3	1	0		0
4	Hospital	2	0	0	0	0	0		0
	Farmstead	2	6	3	2	2	0		2
	Livestock Shelter	2	0	0	0	0	0		0
	Total	10	13	1.3	7	3	0	0	3
	Residential Area	2	9	4.5	3	3	1		2
	Park	2	10	5	2	3	3		2
5	Hospital	2	1	0.5	1	0	0		0
	Farmstead	2	9	4.5	3	3	0		3
	Livestock Shelter	2	0	0	0	0	0		0
	Total	10	29	2.9	9	9	4	0	7
	Residential Area	2	12	6	5	3	4		0
	Park	2	13	6.5	4	5	4		0
6	Hospital	2	3	1.5	1	2	0		0
	Farmstead	2	12	6	7	5	0		0
	Livestock Shelter	2	0	0	0	0	0		0
	Total	10	40	4	17	15	8	0	0
	Residential Area	2	20	10	7	3	10		0
	Park	2	16	8	6	4	6		0
7	Hospital	2	6	3	3	2	1		0
	Farmstead	2	12	6	7	4	0		1
	Livestock Shelter	2	1	0.5	0	0	1		0
	Total	10	55	5.5	23	13	18	0	1
	Residential Area	2	25	12.5	4	0	21		0
	Park	2	10	5	4	0	6		0
8	Hospital	2	4	2	2	1	1		0
	Farmstead	2	35	17.5	19	7	1		8
	Livestock Shelter	2	1	0.5	0	0	1		0
	Total	10	75	7.5	29	8	30	0	8
	Residential Area	2	4	2	3	0	1		0
	Park	2	10	5	5	0	5		0
9	Hospital	2	4	2	3	0	1		0
	Farmstead	2	35	17.5	28	6	1		0
	Livestock Shelter	2	1	0.5	0	0	1		0
	Total	10	54	5.4	39	6	9	0	0
	Residential Area	2	6	3	6	0	0		0
	Park	2	2	1	1	0	1		0
10	Hospital	2	1	0.5	1	0	0		0
	Farmstead	2	15	7.5	14	1	0		0
	Livestock Shelter	2	0	0	0	0	0		0
	Total	10	24	2.4	22	1	1	0	0
	Residential Area	2	0	0	0	0	0		0
	Park	2	0	0	0	0	0		0
11	Hospital	2	2	1	2	0	0		0
	Farmstead	2	4	2	4	0	0		0
	Livestock Shelter	2	0	0	0	0	0		0
	Total	10	6	0.6	6	0	0	0	0

[truncated: 12 more sheets: Pengzhou City, Pidu District, Pujiang County, Qingbaijiang District, Qingyang District, Qionglai City, Shuangliu District, Tianfu New District , Wenjiang District, Wuhou District, Xindu District, Xinjin District]
