# Supplementary material for: Bacterial community structure and diversity of common mosquito species in Chengdu: Insights from PacBio third-generation sequencing and public health implications
Source: PLoS Negl Trop Dis. 2026 Feb 12;20(2):e0013177. doi: 10.1371/journal.pntd.0013177 (PMC12916057; doi:10.1371/journal.pntd.0013177)
Supplement: S3 Table — Number of traps deployed, total mosquitoes captured, overall density (per trap-night), and monthly abundance of five key mosquito species (Culex quinquefasciatus, Culex tritaeniorhynchus, Aedes albopictus, Aedes aegypti, Anopheles sinensis) across different environmental types in 2022. (XLSX) [file pntd.0013177.s003.xlsx]

## Sheet: Chenghua District
Month	Environment Type	Number of Traps Deployed	No. of Mosquitoes Captured	Mosquito Density (per trap-night)	Cx. quinquefasciatus	Cx. tritaeniorhynchus	Ae. albopictus	Ae. aegypti	An. sinensis
	Residential Area	2	6	3	6	0	0		0
	Park	2	2	1	2	0	0		0
4	Hospital	2	2	1	2	0	0		0
	Farmstead	4	14	3.5	14	0	0		0
	Livestock Shelter	4	0	0	0	0	0		0
	Total	14	24	1.71429	24	0	0	0	0
	Residential Area	2	3	1.5	3	0	0		0
	Park	2	4	2	4	0	0		0
5	Hospital	2	2	1	2	0	0		0
	Farmstead	4	23	5.75	23	0	0		0
	Livestock Shelter	4	0	0	0	0	0		0
	Total	14	32	2.28571	32	0	0	0	0
	Residential Area	2	4	2	3	1	0		0
	Park	2	2	1	2	0	0		0
6	Hospital	2	2	1	2	0	0		0
	Farmstead	4	8	2	8	0	0		0
	Livestock Shelter	4	0	0	0	0	0		0
	Total	14	16	1.14286	15	1	0	0	0
	Residential Area	2	3	1.5	2	0	1		0
	Park	2	8	4	6	0	2		0
7	Hospital	2	3	1.5	3	0	0		0
	Farmstead	4	8	2	7	1	0		0
	Livestock Shelter	4	0	0	0	0	0		0
	Total	14	22	1.57143	18	1	3	0	0
	Residential Area	2	6	3	5	0	1		0
	Park	2	3	1.5	1	0	2		0
8	Hospital	2	1	0.5	1	0	0		0
	Farmstead	4	5	1.25	4	0	1		0
	Livestock Shelter	4	0	0	0	0	0		0
	Total	14	15	1.07143	11	0	4	0	0
	Residential Area	2	14	7	12	0	2		0
	Park	2	8	4	2	0	6		0
9	Hospital	2	4	2	4	0	0		0
	Farmstead	4	13	3.25	12	0	1		0
	Livestock Shelter	4	0	0	0	0	0		0
	Total	14	39	2.78571	30	0	9	0	0
	Residential Area	2	6	3	4	0	2		0
	Park	2	2	1	1	0	1		0
10	Hospital	2	2	1	2	0	0		0
	Farmstead	4	12	3	10	1	1		0
	Livestock Shelter	4	0	0	0	0	0		0
	Total	14	22	1.57143	17	1	4	0	0
	Residential Area	2	0	0	0	0	0		0
	Park	2	3	1.5	3	0	0		0
11	Hospital	2	0	0	0	0	0		0
	Farmstead	4	6	1.5	6	0	0		0
	Livestock Shelter	4	0	0	0	0	0		0
	Total	14	9	0.642857	9	0	0	0	0

## Sheet:  Chongzhou City
Month	Environment Type	Number of Traps Deployed	No. of Mosquitoes Captured	Mosquito Density (per trap-night)	Cx. quinquefasciatus	Cx. tritaeniorhynchus	Ae. albopictus	Ae. aegypti	An. sinensis
	Residential Area	2	9	4.5	9	0	0		0
	Park	2	2	1	2	0	0		0
4	Hospital	2	1	0.5	1	0	0		0
	Farmstead	4	7	1.75	7	0	0		0
	Livestock Shelter	4	25	6.25	25	0	0		0
	Total	14	44	3.14286	44	0	0	0	0
	Residential Area	2	11	5.5	11	0	0		0
	Park	2	1	0.5	1	0	0		0
5	Hospital	2	4	2	4	0	0		0
	Farmstead	4	69	17.25	50	13	0		6
	Livestock Shelter	4	95	23.75	39	35	0		21
	Total	14	180	12.8571	105	48	0	0	27
	Residential Area	2	4	2	4	0	0		0
	Park	2	8	4	2	0	6		0
6	Hospital	2	5	2.5	5	0	0		0
	Farmstead	4	167	41.75	61	40	20		46
	Livestock Shelter	4	816	204	76	463	0		277
	Total	14	1000	71.4286	148	503	26	0	323
	Residential Area	2	13	6.5	3	0	10		0
	Park	2	17	8.5	11	0	6		0
7	Hospital	2	0	0	0	0	0		0
	Farmstead	4	175	43.75	41	61	20		53
	Livestock Shelter	4	2062	515.5	112	1536	0		414
	Total	14	2267	161.929	167	1597	36	0	467
	Residential Area	2	21	10.5	5	0	16		0
	Park	2	8	4	2	0	6		0
8	Hospital	2	2	1	2	0	0		0
	Farmstead	4	114	28.5	28	22	20		44
	Livestock Shelter	4	663	165.75	52	476	0		135
	Total	14	808	57.7143	89	498	42	0	179
	Residential Area	2	21	10.5	9	0	11		1
	Park	2	16	8	9	0	6		1
9	Hospital	2	10	5	10	0	0		0
	Farmstead	4	67	16.75	36	9	20		2
	Livestock Shelter	4	191	47.75	65	117	0		9
	Total	14	305	21.7857	129	126	37	0	13
	Residential Area	2	10	5	9	0	1		0
	Park	2	7	3.5	3	0	4		0
10	Hospital	2	8	4	8	0	0		0
	Farmstead	4	31	7.75	14	3	6		8
	Livestock Shelter	4	31	7.75	18	9	0		4
	Total	14	87	6.21429	52	12	11	0	12
	Residential Area	2	7	3.5	7	0	0		0
	Park	2	2	1	2	0	0		0
11	Hospital	2	1	0.5	1	0	0		0
	Farmstead	4	12	3	12	0	0		0
	Livestock Shelter	4	13	3.25	13	0	0		0
	Total	14	35	2.5	35	0	0	0	0

## Sheet: Dayi County
Month	Environment Type	Number of Traps Deployed	No. of Mosquitoes Captured	Mosquito Density (per trap-night)	Cx. quinquefasciatus	Cx. tritaeniorhynchus	Ae. albopictus	Ae. aegypti	An. sinensis
	Residential Area	2	1	0.5	1	0	0		0
	Park	2	1	0.5	1	0	0		0
4	Hospital	2	3	1.5	3	0	0		0
	Farmstead	2	3	1.5	3	0	0		0
	Livestock Shelter	2	4	2	4	0	0		0
	Total	10	12	1.2	12	0	0	0	0
	Residential Area	2	0	0	0	0	0		0
	Park	2	2	1	2	0	0		0
5	Hospital	2	3	1.5	3	0	0		0
	Farmstead	2	15	7.5	15	0	0		0
	Livestock Shelter	2	4	2	4	0	0		0
	Total	10	24	2.4	24	0	0	0	0
	Residential Area	2	0	0	0	0	0		0
	Park	2	4	2	4	0	0		0
6	Hospital	2	2	1	2	0	0		0
	Farmstead	2	31	15.5	25	4	0		2
	Livestock Shelter	2	45	22.5	33	12	0		0
	Total	10	82	8.2	64	16	0	0	2
	Residential Area	2	3	1.5	3	0	0		0
	Park	2	17	8.5	8	0	9		0
7	Hospital	2	0	0	0	0	0		0
	Farmstead	2	11	5.5	11	0	0		0
	Livestock Shelter	2	91	45.5	60	12	0		19
	Total	10	122	12.2	82	12	9	0	19
	Residential Area	2	0	0	0	0	0		0
	Park	2	13	6.5	7	0	6		0
8	Hospital	2	3	1.5	2	0	1		0
	Farmstead	2	7	3.5	7	0	0		0
	Livestock Shelter	2	35	17.5	15	1	0		19
	Total	10	58	5.8	31	1	7	0	19
	Residential Area	2	12	6	3	0	9		0
	Park	2	9	4.5	3	0	6		0
9	Hospital	2	3	1.5	2	0	1		0
	Farmstead	2	30	15	21	8	0		1
	Livestock Shelter	2	25	12.5	20	5	0		0
	Total	10	79	7.9	49	13	16	0	1
	Residential Area	2	1	0.5	0	0	1		0
	Park	2	2	1	2	0	0		0
10	Hospital	2	10	5	9	1	0		0
	Farmstead	2	18	9	14	4	0		0
	Livestock Shelter	2	33	16.5	25	8	0		0
	Total	10	64	6.4	50	13	1	0	0
	Residential Area	2	0	0	0	0	0		0
	Park	2	1	0.5	1	0	0		0
11	Hospital	2	3	1.5	3	0	0		0
	Farmstead	2	3	1.5	3	0	0		0
	Livestock Shelter	2	16	8	13	2	1		0
	Total	10	23	2.3	20	2	1	0	0

## Sheet: Dujiangyan City
Month	Environment Type	Number of Traps Deployed	No. of Mosquitoes Captured	Mosquito Density (per trap-night)	Cx. quinquefasciatus	Cx. tritaeniorhynchus	Ae. albopictus	Ae. aegypti	An. sinensis
	Residential Area	2	2	1	2	0	0		0
	Park	2	0	0	0	0	0		0
4	Hospital	2	0	0	0	0	0		0
	Farmstead	4	9	2.25	9	0	0		0
	Livestock Shelter	4	9	2.25	7	1	1		0
	Total	14	20	1.42857	18	1	1	0	0
	Residential Area	2	0	0	0	0	0		0
	Park	2	2	1	2	0	0		0
5	Hospital	2	1	0.5	1	0	0		0
	Farmstead	4	35	8.75	35	0	0		0
	Livestock Shelter	4	69	17.25	11	58	0		0
	Total	14	107	7.64286	49	58	0	0	0
	Residential Area	2	0	0	0	0	0		0
	Park	2	11	5.5	6	0	5		0
6	Hospital	2	0	0	0	0	0		0
	Farmstead	4	21	5.25	21	0	0		0
	Livestock Shelter	4	1732	433	132	1472	0		128
	Total	14	1764	126	159	1472	5	0	128
	Residential Area	2	45	22.5	41	0	4		0
	Park	2	11	5.5	6	0	5		0
7	Hospital	2	3	1.5	3	0	0		0
	Farmstead	4	485	121.25	264	168	0		53
	Livestock Shelter	4	1851	462.75	251	1295	0		305
	Total	14	2395	171.071	565	1463	9	0	358
	Residential Area	2	0	0	0	0	0		0
	Park	2	6	3	6	0	0		0
8	Hospital	2	4	2	3	0	1		0
	Farmstead	4	117	29.25	48	16	0		53
	Livestock Shelter	4	504	126	35	164	0		305
	Total	14	631	45.0714	92	180	1	0	358
	Residential Area	2	1	0.5	1	0	0		0
	Park	2	4	2	2	0	2		0
9	Hospital	2	0	0	0	0	0		0
	Farmstead	4	1	0.25	1	0	0		0
	Livestock Shelter	4	37	9.25	13	23	0		1
	Total	14	43	3.07143	17	23	2	0	1
	Residential Area	2	0	0	0	0	0		0
	Park	2	1	0.5	1	0	0		0
10	Hospital	2	0	0	0	0	0		0
	Farmstead	4	5	1.25	5	0	0		0
	Livestock Shelter	4	7	1.75	4	3	0		0
	Total	14	13	0.928571	10	3	0	0	0
	Residential Area	2	0	0	0	0	0		0
	Park	2	0	0	0	0	0		0
11	Hospital	2	0	0	0	0	0		0
	Farmstead	4	1	0.25	1	0	0		0
	Livestock Shelter	4	5	1.25	5	0	0		0
	Total	14	6	0.428571	6	0	0	0	0

## Sheet: High-Tech District
Month	Environment Type	Number of Traps Deployed	No. of Mosquitoes Captured	Mosquito Density (per trap-night)	Cx. quinquefasciatus	Cx. tritaeniorhynchus	Ae. albopictus	Ae. aegypti	An. sinensis
	Residential Area	2	7	3.5	4	2	0		1
	Park	2	4	2	3	1	0		0
4	Hospital	2	2	1	2	0	0		0
	Farmstead	6	0	0	0	0	0		0
	Livestock Shelter	6	1	0.166667	0	0	1		0
	Total	18	14	0.777778	9	3	1	0	1
	Residential Area	2	21	10.5	10	9	1		1
	Park	2	4	2	2	2	0		0
5	Hospital	2	4	2	3	1	0		0
	Farmstead	6	12	2	7	4	0		1
	Livestock Shelter	6	2	0.333333	1	1	0		0
	Total	18	43	2.38889	23	17	1	0	2
	Residential Area	2	31	15.5	11	14	4		2
	Park	2	8	4	6	2	0		0
6	Hospital	2	6	3	3	3	0		0
	Farmstead	6	17	2.83333	10	7	0		0
	Livestock Shelter	6	2	0.333333	1	1	0		0
	Total	18	64	3.55556	31	27	4	0	2
	Residential Area	2	31	15.5	12	15	4		0
	Park	2	8	4	4	3	1		0
7	Hospital	2	6	3	3	3	0		0
	Farmstead	6	15	2.5	8	7	0		0
	Livestock Shelter	6	7	1.16667	4	3	0		0
	Total	18	67	3.72222	31	31	5	0	0
	Residential Area	2	28	14	10	12	6		0
	Park	2	6	3	3	2	1		0
8	Hospital	2	4	2	3	1	0		0
	Farmstead	6	15	2.5	10	5	0		0
	Livestock Shelter	6	4	0.666667	2	2	0		0
	Total	18	57	3.16667	28	22	7	0	0
	Residential Area	2	8	4	3	3	2		0
	Park	2	2	1	2	0	0		0
9	Hospital	2	2	1	2	0	0		0
	Farmstead	6	6	1	4	2	0		0
	Livestock Shelter	6	2	0.333333	1	1	0		0
	Total	18	20	1.11111	12	6	2	0	0
	Residential Area	2	2	1	1	0	1		0
	Park	2	0	0	0	0	0		0
10	Hospital	2	0	0	0	0	0		0
	Farmstead	6	0	0	0	0	0		0
	Livestock Shelter	6	1	0.166667	1	0	0		0
	Total	18	3	0.166667	2	0	1	0	0
	Residential Area	2	2	1	1	0	1		0
	Park	2	0	0	0	0	0		0
11	Hospital	2	0	0	0	0	0		0
	Farmstead	6	2	0.333333	2	0	0		0
	Livestock Shelter	6	1	0.166667	1	0	0		0
	Total	18	5	0.277778	4	0	1	0	0

## Sheet: Jianyang City
Month	Environment Type	Number of Traps Deployed	No. of Mosquitoes Captured	Mosquito Density (per trap-night)	Cx. quinquefasciatus	Cx. tritaeniorhynchus	Ae. albopictus	Ae. aegypti	An. sinensis
	Residential Area	2	6	3	2	4	0		0
	Park	2	10	5	5	4	0		1
4	Hospital	2	6	3	3	3	0		0
	Farmstead	2	8	4	3	3	0		2
	Livestock Shelter	2	10	5	4	4	1		1
	Total	10	40	4	17	18	1	0	4
	Residential Area	2	6	3	2	4	0		0
	Park	2	10	5	5	4	0		1
5	Hospital	2	6	3	4	2	0		0
	Farmstead	2	9	4.5	3	3	0		3
	Livestock Shelter	2	7	3.5	2	4	1		0
	Total	10	38	3.8	16	17	1	0	4
	Residential Area	2	8	4	4	4	0		0
	Park	2	9	4.5	4	4	0		1
6	Hospital	2	6	3	3	3	0		0
	Farmstead	2	10	5	4	2	1		3
	Livestock Shelter	2	8	4	3	4	1		0
	Total	10	41	4.1	18	17	2	0	4
	Residential Area	2	12	6	6	4	2		0
	Park	2	11	5.5	6	3	2		0
7	Hospital	2	7	3.5	3	4	0		0
	Farmstead	2	6	3	2	2	2		0
	Livestock Shelter	2	9	4.5	3	5	1		0
	Total	10	45	4.5	20	18	7	0	0
	Residential Area	2	13	6.5	5	5	3		0
	Park	2	8	4	3	3	2		0
8	Hospital	2	9	4.5	5	4	0		0
	Farmstead	2	7	3.5	3	3	1		0
	Livestock Shelter	2	9	4.5	3	5	1		0
	Total	10	46	4.6	19	20	7	0	0
	Residential Area	2	8	4	4	2	2		0
	Park	2	2	1	0	0	2		0
9	Hospital	2	4	2	1	3	0		0
	Farmstead	2	2	1	1	1	0		0
	Livestock Shelter	2	1	0.5	1	0	0		0
	Total	10	17	1.7	7	6	4	0	0
	Residential Area	2	2	1	1	0	1		0
	Park	2	0	0	0	0	0		0
10	Hospital	2	3	1.5	3	0	0		0
	Farmstead	2	2	1	1	1	0		0
	Livestock Shelter	2	2	1	2	0	0		0
	Total	10	9	0.9	7	1	1	0	0
	Residential Area	2	1	0.5	1	0	0		0
	Park	2	0	0	0	0	0		0
11	Hospital	2	1	0.5	1	0	0		0
	Farmstead	2	0	0	0	0	0		0
	Livestock Shelter	2	0	0	0	0	0		0
	Total	10	2	0.2	2	0	0	0	0

## Sheet: Jinniu District
Month	Environment Type	Number of Traps Deployed	No. of Mosquitoes Captured	Mosquito Density (per trap-night)	Cx. quinquefasciatus	Cx. tritaeniorhynchus	Ae. albopictus	Ae. aegypti	An. sinensis
	Residential Area	2	5	2.5	5	0	0		0
	Park	2	7	3.5	6	1	0		0
4	Hospital	2	4	2	4	0	0		0
	Farmstead	2	16	8	15	1	0		0
	Livestock Shelter	2	0	0	0	0	0		0
	Total	10	32	3.2	30	2	0	0	0
	Residential Area	2	7	3.5	7	0	0		0
	Park	2	6	3	6	0	0		0
5	Hospital	2	1	0.5	1	0	0		0
	Farmstead	2	7	3.5	7	0	0		0
	Livestock Shelter	2	0	0	0	0	0		0
	Total	10	21	2.1	21	0	0	0	0
	Residential Area	2	14	7	10	3	1		0
	Park	2	5	2.5	4	0	1		0
6	Hospital	2	4	2	3	1	0		0
	Farmstead	2	7	3.5	7	0	0		0
	Livestock Shelter	2	0	0	0	0	0		0
	Total	10	30	3	24	4	2	0	0
	Residential Area	2	11	5.5	9	0	2		0
	Park	2	12	6	9	0	3		0
7	Hospital	2	1	0.5	1	0	0		0
	Farmstead	2	7	3.5	6	0	1		0
	Livestock Shelter	2	0	0	0	0	0		0
	Total	10	31	3.1	25	0	6	0	0
	Residential Area	2	5	2.5	0	0	5		0
	Park	2	14	7	7	0	7		0
8	Hospital	2	1	0.5	1	0	0		0
	Farmstead	2	7	3.5	7	0	0		0
	Livestock Shelter	2	0	0	0	0	0		0
	Total	10	27	2.7	15	0	12	0	0
	Residential Area	2	5	2.5	0	0	5		0
	Park	2	6	3	4	0	2		0
9	Hospital	2	2	1	2	0	0		0
	Farmstead	2	7	3.5	7	0	0		0
	Livestock Shelter	2	0	0	0	0	0		0
	Total	10	20	2	13	0	7	0	0
	Residential Area	2	2	1	2	0	0		0
	Park	2	2	1	0	0	2		0
10	Hospital	2	2	1	2	0	0		0
	Farmstead	2	9	4.5	9	0	0		0
	Livestock Shelter	2	0	0	0	0	0		0
	Total	10	15	1.5	13	0	2	0	0
	Residential Area	2	0	0	0	0	0		0
	Park	2	1	0.5	1	0	0		0
11	Hospital	2	0	0	0	0	0		0
	Farmstead	2	1	0.5	1	0	0		0
	Livestock Shelter	2	0	0	0	0	0		0
	Total	10	2	0.2	2	0	0	0	0

## Sheet: Jintang County
Month	Environment Type	Number of Traps Deployed	No. of Mosquitoes Captured	Mosquito Density (per trap-night)	Cx. quinquefasciatus	Cx. tritaeniorhynchus	Ae. albopictus	Ae. aegypti	An. sinensis
	Residential Area	2	5	2.5	5	0	0		0
	Park	2	4	2	3	1	0		0
4	Hospital	2	1	0.5	1	0	0		0
	Farmstead	2	9	4.5	9	0	0		0
	Livestock Shelter	2	1	0.5	1	0	0		0
	Total	10	20	2	19	1	0	0	0
	Residential Area	2	12	6	12	0	0		0
	Park	2	7	3.5	6	1	0		0
5	Hospital	2	7	3.5	7	0	0		0
	Farmstead	2	9	4.5	9	0	0		0
	Livestock Shelter	2	1	0.5	1	0	0		0
	Total	10	36	3.6	35	1	0	0	0
	Residential Area	2	23	11.5	21	0	2		0
	Park	2	15	7.5	11	3	1		0
6	Hospital	2	16	8	15	0	1		0
	Farmstead	2	36	18	36	0	0		0
	Livestock Shelter	2	17	8.5	15	0	2		0
	Total	10	107	10.7	98	3	6	0	0
	Residential Area	2	39	19.5	28	4	5		2
	Park	2	26	13	16	3	5		2
7	Hospital	2	28	14	21	4	1		2
	Farmstead	2	59	29.5	51	6	1		1
	Livestock Shelter	2	121	60.5	105	9	5		2
	Total	10	273	27.3	221	26	17	0	9
	Residential Area	2	45	22.5	32	5	6		2
	Park	2	36	18	21	6	6		3
8	Hospital	2	41	20.5	28	6	3		4
	Farmstead	2	68	34	56	7	3		2
	Livestock Shelter	2	147	73.5	125	11	5		6
	Total	10	337	33.7	262	35	23	0	17
	Residential Area	2	40	20	30	4	4		2
	Park	2	33	16.5	16	8	6		3
9	Hospital	2	40	20	25	7	3		5
	Farmstead	2	49	24.5	35	7	3		4
	Livestock Shelter	2	108	54	90	7	7		4
	Total	10	270	27	196	33	23	0	18
	Residential Area	2	16	8	16	0	0	0	0
	Park	2	12	6	10	0	0		2
10	Hospital	2	11	5.5	10	0	0		1
	Farmstead	2	39	19.5	30	4	1		4
	Livestock Shelter	2	42	21	25	7	7		3
	Total	10	120	12	91	11	8	0	10
	Residential Area	2	9	4.5	9	0	0	0	0
	Park	2	6	3	6	0	0		0
11	Hospital	2	10	5	9	0	0		1
	Farmstead	2	8	4	8	0	0		0
	Livestock Shelter	2	6	3	5	1	0		0
	Total	10	39	3.9	37	1	0	0	1

## Sheet: Jinjiang District
Month	Environment Type	Number of Traps Deployed	No. of Mosquitoes Captured	Mosquito Density (per trap-night)	Cx. quinquefasciatus	Cx. tritaeniorhynchus	Ae. albopictus	Ae. aegypti	An. sinensis
	Residential Area	2	2	1	2	0	0		0
	Park	2	3	1.5	1	2	0		0
4	Hospital	2	1	0.5	1	0	0		0
	Farmstead	2	5	2.5	4	1	0		0
	Livestock Shelter	2	4	2	2	1	1		0
	Total	10	15	1.5	10	4	1	0	0
	Residential Area	2	3	1.5	2	1	0		0
	Park	2	6	3	2	4	0		0
5	Hospital	2	2	1	1	1	0		0
	Farmstead	2	5	2.5	2	2	0		1
	Livestock Shelter	2	5	2.5	3	1	1		0
	Total	10	21	2.1	10	9	1	0	1
	Residential Area	2	7	3.5	4	2	1		0
	Park	2	7	3.5	3	4	0		0
6	Hospital	2	7	3.5	2	5	0		0
	Farmstead	2	6	3	2	3	0		1
	Livestock Shelter	2	8	4	4	4	0		0
	Total	10	35	3.5	15	18	1	0	1
	Residential Area	2	11	5.5	5	1	5		0
	Park	2	11	5.5	5	6	0		0
7	Hospital	2	6	3	5	1	0		0
	Farmstead	2	10	5	6	4	0		0
	Livestock Shelter	2	11	5.5	5	6	0		0
	Total	10	49	4.9	26	18	5	0	0
	Residential Area	2	13	6.5	6	1	6		0
	Park	2	13	6.5	5	6	2		0
8	Hospital	2	6	3	5	1	0		0
	Farmstead	2	8	4	4	4	0		0
	Livestock Shelter	2	12	6	6	6	0		0
	Total	10	52	5.2	26	18	8	0	0
	Residential Area	2	9	4.5	4	3	2		0
	Park	2	6	3	3	3	0		0
9	Hospital	2	3	1.5	2	1	0		0
	Farmstead	2	5	2.5	1	2	2		0
	Livestock Shelter	2	5	2.5	4	1	0		0
	Total	10	28	2.8	14	10	4	0	0
	Residential Area	2	5	2.5	3	1	1		0
	Park	2	8	4	4	4	0		0
10	Hospital	2	1	0.5	0	0	1		0
	Farmstead	2	5	2.5	3	2	0		0
	Livestock Shelter	2	3	1.5	1	2	0		0
	Total	10	22	2.2	11	9	2	0	0
	Residential Area	2	0	0	0	0	0		0
	Park	2	3	1.5	3	0	0		0
11	Hospital	2	0	0	0	0	0		0
	Farmstead	2	0	0	0	0	0		0
	Livestock Shelter	2	0	0	0	0	0		0
	Total	10	3	0.3	3	0	0	0	0

## Sheet: Longquanyi District
Month	Environment Type	Number of Traps Deployed	No. of Mosquitoes Captured	Mosquito Density (per trap-night)	Cx. quinquefasciatus	Cx. tritaeniorhynchus	Ae. albopictus	Ae. aegypti	An. sinensis
	Residential Area	2	4	2	4	0	0		0
	Park	2	2	1	2	0	0		0
4	Hospital	2	1	0.5	1	0	0		0
	Farmstead	2	19	9.5	19	0	0		0
	Livestock Shelter	2	0	0	0	0	0		0
	Total	10	26	2.6	26	0	0	0	0
	Residential Area	2	5	2.5	0	0	5		0
	Park	2	5	2.5	4	0	1		0
5	Hospital	2	4	2	4	0	0		0
	Farmstead	2	7	3.5	7	0	0		0
	Livestock Shelter	2	0	0	0	0	0		0
	Total	10	21	2.1	15	0	6	0	0
	Residential Area	2	6	3	2	0	4		0
	Park	2	17	8.5	9	7	1		0
6	Hospital	2	16	8	16	0	0		0
	Farmstead	2	9	4.5	6	2	0		1
	Livestock Shelter	2	0	0	0	0	0		0
	Total	10	48	4.8	33	9	5	0	1
	Residential Area	2	13	6.5	3	0	10		0
	Park	2	11	5.5	5	0	6		0
7	Hospital	2	2	1	1	0	1		0
	Farmstead	2	10	5	10	0	0		0
	Livestock Shelter	2	0	0	0	0	0		0
	Total	10	36	3.6	19	0	17	0	0
	Residential Area	2	0	0	0	0	0		0
	Park	2	13	6.5	2	0	11		0
8	Hospital	2	5	2.5	5	0	0		0
	Farmstead	2	7	3.5	7	0	0		0
	Livestock Shelter	2	0	0	0	0	0		0
	Total	10	25	2.5	14	0	11	0	0
	Residential Area	2	10	5	4	0	6		0
	Park	2	6	3	0	0	6		0
9	Hospital	2	6	3	5	0	1		0
	Farmstead	2	15	7.5	15	0	0		0
	Livestock Shelter	2	0	0	0	0	0		0
	Total	10	37	3.7	24	0	13	0	0
	Residential Area	2	9	4.5	1	0	8		0
	Park	2	9	4.5	3	0	6		0
10	Hospital	2	6	3	5	0	1		0
	Farmstead	2	8	4	7	1	0		0
	Livestock Shelter	2	0	0	0	0	0		0
	Total	10	32	3.2	16	1	15	0	0
	Residential Area	2	1	0.5	1	0	0		0
	Park	2	0	0	0	0	0		0
11	Hospital	2	1	0.5	1	0	0		0
	Farmstead	2	4	2	4	0	0		0
	Livestock Shelter	2	0	0	0	0	0		0
	Total	10	6	0.6	6	0	0	0	0

[truncated: 12 more sheets: Pengzhou City, Pidu District, Pujiang County, Qingbaijiang District, Qingyang District, Qionglai City, Shuangliu District, Tianfu New District , Wenjiang District, Wuhou District, Xindu District, Xinjin District]
