# Supplementary material for: Bacterial community structure and diversity of common mosquito species in Chengdu: Insights from PacBio third-generation sequencing and public health implications
Source: PLoS Negl Trop Dis. 2026 Feb 12;20(2):e0013177. doi: 10.1371/journal.pntd.0013177 (PMC12916057; doi:10.1371/journal.pntd.0013177)
Supplement: S4 Table — Number of traps deployed, total mosquitoes captured, overall density (per trap-night), and monthly abundance of five key mosquito species (Culex quinquefasciatus, Culex tritaeniorhynchus, Aedes albopictus, Aedes aegypti, Anopheles sinensis) across different environmental types in 2023. (XLSX) [file pntd.0013177.s004.xlsx]

## Sheet: Chenghua District
Month	Environment Type	Number of Traps Deployed	No. of Mosquitoes Captured	Mosquito Density (per trap-night)	Cx. quinquefasciatus	Cx. tritaeniorhynchus	Ae. albopictus	Ae. aegypti	An. sinensis
	Residential Area	2	0	0	0	0	0		0
	Park	2	0	0	0	0	0		0
4	Hospital	2	0	0	0	0	0		0
	Farmstead	2	0	0	0	0	0		0
	Livestock Shelter	2	0	0	0	0	0		0
	Total	10	0	0	0	0	0	0	0
	Residential Area	2	3	1.5	3	0	0		0
	Park	2	1	0.5	1	0	0		0
5	Hospital	2	2	1	2	0	0		0
	Farmstead	2	18	9	18	0	0		0
	Livestock Shelter	2	0	0	0	0	0		0
	Total	10	24	2.4	24	0	0	0	0
	Residential Area	2	4	2	3	0	1		0
	Park	2	6	3	5	0	1		0
6	Hospital	2	11	5.5	11	0	0		0
	Farmstead	2	19	9.5	19	0	0		0
	Livestock Shelter	2	0	0	0	0	0		0
	Total	10	40	4	38	0	2	0	0
	Residential Area	2	6	3	5	0	1		0
	Park	2	3	1.5	2	0	1		0
7	Hospital	2	3	1.5	3	0	0		0
	Farmstead	2	2	1	2	0	0		0
	Livestock Shelter	2	0	0	0	0	0		0
	Total	10	14	1.4	12	0	2	0	0
	Residential Area	2	4	2	4	0	0		0
	Park	2	4	2	4	0	0		0
8	Hospital	2	5	2.5	5	0	0		0
	Farmstead	2	23	11.5	16	7	0		0
	Livestock Shelter	2	0	0	0	0	0		0
	Total	10	36	3.6	29	7	0	0	0
	Residential Area	2	1	0.5	1	0	0		0
	Park	2	1	0.5	1	0	0		0
9	Hospital	2	0	0	0	0	0		0
	Farmstead	2	8	4	8	0	0		0
	Livestock Shelter	2	0	0	0	0	0		0
	Total	10	10	1	10	0	0	0	0
	Residential Area	2	4	2	4	0	0		0
	Park	2	1	0.5	1	0	0		0
10	Hospital	2	0	0	0	0	0		0
	Farmstead	2	12	6	8	1	0		3
	Livestock Shelter	2	0	0	0	0	0		0
	Total	10	17	1.7	13	1	0	0	3
	Residential Area	2	0	0	0	0	0		0
	Park	2	1	0.5	1	0	0		0
11	Hospital	2	0	0	0	0	0		0
	Farmstead	2	13	6.5	9	1	0		3
	Livestock Shelter	2	0	0	0	0	0		0
	Total	10	14	1.4	10	1	0	0	3

## Sheet:  Chongzhou City
Month	Environment Type	Number of Traps Deployed	No. of Mosquitoes Captured	Mosquito Density (per trap-night)	Cx. quinquefasciatus	Cx. tritaeniorhynchus	Ae. albopictus	Ae. aegypti	An. sinensis
	Residential Area	2	4	2	4	0	0		0
	Park	2	3	1.5	3	0	0		0
4	Hospital	2	7	3.5	7	0	0		0
	Farmstead	4	28	7	28	0	0		0
	Livestock Shelter	4	45	11.25	31	8	0		6
	Total	14	87	6.21429	73	8	0	0	6
	Residential Area	2	19	9.5	19	0	0		0
	Park	2	3	1.5	3	0	0		0
5	Hospital	2	6	3	6	0	0		0
	Farmstead	4	57	14.25	32	17	0		8
	Livestock Shelter	4	809	202.25	91	84	0		634
	Total	14	894	63.8571	151	101	0	0	642
	Residential Area	2	23	11.5	16	0	7		0
	Park	2	6	3	5	0	1		0
6	Hospital	2	7	3.5	5	0	2		0
	Farmstead	4	734	183.5	293	237	96		108
	Livestock Shelter	4	24554	6138.5	2309	5580	0		16665
	Total	14	25324	1808.86	2628	5817	106	0	16773
	Residential Area	2	19	9.5	11	0	8		0
	Park	2	6	3	6	0	0		0
7	Hospital	2	6	3	6	0	0		0
	Farmstead	4	388	97	136	127	11		114
	Livestock Shelter	4	11181	2795.25	2270	7690	84		1137
	Total	14	11600	828.571	2429	7817	103	0	1251
	Residential Area	2	0	0	0	0	0		0
	Park	2	8	4	7	0	0		1
8	Hospital	2	5	2.5	5	0	0		0
	Farmstead	4	117	29.25	57	21	10		29
	Livestock Shelter	4	392	98	89	224	31		48
	Total	14	522	37.2857	158	245	41	0	78
	Residential Area	2	19	9.5	15	0	1		3
	Park	2	7	3.5	7	0	0		0
9	Hospital	2	11	5.5	10	0	0		1
	Farmstead	4	60	15	53	0	2		5
	Livestock Shelter	4	267	66.75	235	3	23		6
	Total	14	364	26	320	3	26	0	15
	Residential Area	2	15	7.5	14	0	1		0
	Park	2	26	13	23	0	3		0
10	Hospital	2	36	18	34	0	1		1
	Farmstead	4	45	11.25	27	7	8		3
	Livestock Shelter	4	172	43	69	30	54		19
	Total	14	294	21	167	37	67	0	23
	Residential Area	2	32	16	31	0	1		0
	Park	2	18	9	18	0	0		0
11	Hospital	2	32	16	32	0	0		0
	Farmstead	4	17	4.25	10	7	0		0
	Livestock Shelter	4	51	12.75	20	30	0		1
	Total	14	150	10.7143	111	37	1	0	1

## Sheet: Dayi County
Month	Environment Type	Number of Traps Deployed	No. of Mosquitoes Captured	Mosquito Density (per trap-night)	Cx. quinquefasciatus	Cx. tritaeniorhynchus	Ae. albopictus	Ae. aegypti	An. sinensis
	Residential Area	2	11	5.5	11	0	0		0
	Park	2	1	0.5	1	0	0		0
4	Hospital	2	3	1.5	3	0	0		0
	Farmstead	4	1	0.25	1	0	0		0
	Livestock Shelter	4	4	1	4	0	0		0
	Total	14	20	1.42857	20	0	0	0	0
	Residential Area	2	4	2	4	0	0		0
	Park	2	1	0.5	1	0	0		0
5	Hospital	2	5	2.5	5	0	0		0
	Farmstead	4	13	3.25	13	0	0		0
	Livestock Shelter	4	17	4.25	17	0	0		0
	Total	14	40	2.85714	40	0	0	0	0
	Residential Area	2	3	1.5	2	0	1		0
	Park	2	3	1.5	3	0	0		0
6	Hospital	2	3	1.5	3	0	0		0
	Farmstead	4	21	5.25	20	1	0		0
	Livestock Shelter	4	83	20.75	65	17	1		0
	Total	14	113	8.07143	93	18	2	0	0
	Residential Area	2	6	3	4	0	2		0
	Park	2	7	3.5	6	1	0		0
7	Hospital	2	5	2.5	5	0	0		0
	Farmstead	4	19	4.75	19	0	0		0
	Livestock Shelter	4	30	7.5	24	6	0		0
	Total	14	67	4.78571	58	7	2	0	0
	Residential Area	2	8	4	7	0	1		0
	Park	2	4	2	4	0	0		0
8	Hospital	2	6	3	6	0	0		0
	Farmstead	4	17	4.25	12	2	0		3
	Livestock Shelter	4	40	10	32	8	0		0
	Total	14	75	5.35714	61	10	1	0	3
	Residential Area	2	4	2	4	0	0		0
	Park	2	2	1	2	0	0		0
9	Hospital	2	5	2.5	5	0	0		0
	Farmstead	4	7	1.75	7	0	0		0
	Livestock Shelter	4	21	5.25	17	4	0		0
	Total	14	39	2.78571	35	4	0	0	0
	Residential Area	2	2	1	2	0	0		0
	Park	2	2	1	2	0	0		0
10	Hospital	2	0	0	0	0	0		0
	Farmstead	4	2	0.5	2	0	0		0
	Livestock Shelter	4	9	2.25	7	1	0		1
	Total	14	15	1.07143	13	1	0	0	1
	Residential Area	2	0	0	0	0	0		0
	Park	2	2	1	2	0	0		0
11	Hospital	2	1	0.5	1	0	0		0
	Farmstead	4	3	0.75	3	0	0		0
	Livestock Shelter	4	5	1.25	5	0	0		0
	Total	14	11	0.785714	11	0	0	0	0

## Sheet: Dujiangyan City
Month	Environment Type	Number of Traps Deployed	No. of Mosquitoes Captured	Mosquito Density (per trap-night)	Cx. quinquefasciatus	Cx. tritaeniorhynchus	Ae. albopictus	Ae. aegypti	An. sinensis
	Residential Area	2	1	0.5	1	0	0		0
	Park	2	2	1	2	0	0		0
4	Hospital	2	1	0.5	1	0	0		0
	Farmstead	4	1	0.25	1	0	0		0
	Livestock Shelter	4	24	6	2	18	0		4
	Total	14	29	2.07143	7	18	0	0	4
	Residential Area	2	0	0	0	0	0		0
	Park	2	13	6.5	4	0	9		0
5	Hospital	2	1	0.5	1	0	0		0
	Farmstead	4	14	3.5	10	4	0		0
	Livestock Shelter	4	1868	467	97	1524	0		247
	Total	14	1896	135.429	112	1528	9	0	247
	Residential Area	2	47	23.5	46	0	0		1
	Park	2	77	38.5	62	0	14		1
6	Hospital	2	23	11.5	23	0	0		0
	Farmstead	4	180	45	163	17	0		0
	Livestock Shelter	4	3434	858.5	68	1984	0		1382
	Total	14	3761	268.643	362	2001	14	0	1384
	Residential Area	2	51	25.5	26	25	0		0
	Park	2	14	7	0	0	14		0
7	Hospital	2	34	17	33	0	0		1
	Farmstead	4	98	24.5	97	0	0		1
	Livestock Shelter	4	1189	297.25	142	856	0		191
	Total	14	1386	99	298	881	14	0	193
	Residential Area	2	0	0	0	0	0		0
	Park	2	1	0.5	0	0	1		0
8	Hospital	2	3	1.5	2	0	1		0
	Farmstead	4	1	0.25	1	0	0		0
	Livestock Shelter	4	1930	482.5	149	1440	0		341
	Total	14	1935	138.214	152	1440	2	0	341
	Residential Area	2	1	0.5	1	0	0		0
	Park	2	3	1.5	3	0	0		0
9	Hospital	2	28	14	28	0	0		0
	Farmstead	4	22	5.5	21	0	1		0
	Livestock Shelter	4	1860	465	40	1393	0		427
	Total	14	1914	136.714	93	1393	1	0	427
	Residential Area	2	19	9.5	19	0	0		0
	Park	2	3	1.5	3	0	0		0
10	Hospital	2	3	1.5	3	0	0		0
	Farmstead	4	14	3.5	8	6	0		0
	Livestock Shelter	4	295	73.75	31	257	0		7
	Total	14	334	23.8571	64	263	0	0	7
	Residential Area	2	7	3.5	7	0	0		0
	Park	2	9	4.5	9	0	0		0
11	Hospital	2	7	3.5	7	0	0		0
	Farmstead	4	0	0	0	0	0		0
	Livestock Shelter	4	0	0	0	0	0		0
	Total	14	23	1.64286	23	0	0	0	0

## Sheet: High-Tech District
Month	Environment Type	Number of Traps Deployed	No. of Mosquitoes Captured	Mosquito Density (per trap-night)	Cx. quinquefasciatus	Cx. tritaeniorhynchus	Ae. albopictus	Ae. aegypti	An. sinensis
	Residential Area	1	4	4	2	2	0		0
	Park	1	2	2	1	1	0		0
4	Hospital	1	2	2	2	0	0		0
	Farmstead	1	7	7	3	4	0		0
	Livestock Shelter	1	0	0	0	0	0		0
	Total	5	15	3	8	7	0	0	0
	Residential Area	1	4	4	3	1	0		0
	Park	1	8	8	8	0	0		0
5	Hospital	1	2	2	2	0	0		0
	Farmstead	1	16	16	15	1	0		0
	Livestock Shelter	1	0	0	0	0	0		0
	Total	5	30	6	28	2	0	0	0
	Residential Area	1	4	4	3	0	1		0
	Park	1	4	4	4	0	0		0
6	Hospital	1	2	2	2	0	0		0
	Farmstead	1	7	7	7	0	0		0
	Livestock Shelter	1	0	0	0	0	0		0
	Total	5	17	3.4	16	0	1	0	0
	Residential Area	1	23	23	19	0	4		0
	Park	1	14	14	14	0	0		0
7	Hospital	1	7	7	7	0	0		0
	Farmstead	1	27	27	24	0	3		0
	Livestock Shelter	1	0	0	0	0	0		0
	Total	5	71	14.2	64	0	7	0	0
	Residential Area	1	23	23	19	0	4		0
	Park	1	14	14	14	0	0		0
9	Hospital	1	7	7	7	0	0		0
	Farmstead	1	27	27	24	0	3		0
	Livestock Shelter	1	0	0	0	0	0		0
	Total	5	71	14.2	64	0	7	0	0
	Residential Area	1	14	14	11	0	3		0
	Park	1	8	8	8	0			0
8	Hospital	1	4	4	4	0			0
	Farmstead	1	14	14	13	0	1		0
	Livestock Shelter	1	0	0	0	0	0		0
	Total	5	40	8	36	0	4	0	0
	Residential Area	1	5	5	2	0	3		0
	Park	1	6	6	5	0	1		0
9	Hospital	1	2	2	2	0			0
	Farmstead	1	10	10	9	0	1		0
	Livestock Shelter	1	0	0	0	0	0		0
	Total	5	23	4.6	18	0	5	0	0
	Residential Area	1	6	6	5	0	1		0
	Park	1	10	10	8	0	2		0
10	Hospital	1	1	1	1	0			0
	Farmstead	1	2	2	2	0	0		0
	Livestock Shelter	1	0	0	0	0	0		0
	Total	5	19	3.8	16	0	3	0	0
		1	6	6	5	0	1		0
		1	3	3	3	0	0		0
11		1	4	4	4	0	0		0
		1	0	0	0	0	0		0
		1	1	1	1	0	0		0
		5	14	2.8	13	0	1	0	0

## Sheet: Jianyang City
Month	Environment Type	Number of Traps Deployed	No. of Mosquitoes Captured	Mosquito Density (per trap-night)	Cx. quinquefasciatus	Cx. tritaeniorhynchus	Ae. albopictus	Ae. aegypti	An. sinensis
	Residential Area	4	4	1	4	0	0		0
	Park	1	1	1	0	0	1		0
4	Hospital	2	2	1	2	0	0		0
	Farmstead	2	2	1	0	0	2		0
	Livestock Shelter	3	3	1	3	0	0		0
	Total	12	12	1	9	0	3	0	0
	Residential Area	4	6	1.5	5	0	1		0
	Park	1	3	3	2	0	1		0
5	Hospital	2	2	1	2	0	0		0
	Farmstead	2	4	2	2	0	2		0
	Livestock Shelter	3	3	1	3	0	0		0
	Total	12	18	1.5	14	0	4	0	0
	Residential Area	4	12	3	10	1	1		0
	Park	1	4	4	3	0	1		0
6	Hospital	2	7	3.5	4	3	0		0
	Farmstead	2	13	6.5	10	2	1		0
	Livestock Shelter	3	31	10.3333	10	21	0		0
	Total	12	67	5.58333	37	27	3	0	0
	Residential Area	4	10	2.5	7	2	1		0
	Park	1	8	8	6	0	2		0
7	Hospital	2	8	4	4	4	0		0
	Farmstead	2	13	6.5	11	1	1		0
	Livestock Shelter	3	24	8	9	15	0		0
	Total	12	63	5.25	37	22	4	0	0
	Residential Area	4	9	2.25	5	3	1		0
	Park	1	7	7	5	0	2		0
8	Hospital	2	7	3.5	5	2	0		0
	Farmstead	2	10	5	7	2	1		0
	Livestock Shelter	3	21	7	7	13	1		0
	Total	12	54	4.5	29	20	5	0	0
	Residential Area	4	7	1.75	5	1	1		0
	Park	1	7	7	5	0	2		0
9	Hospital	2	9	4.5	6	3	0		0
	Farmstead	2	8	4	6	1	1		0
	Livestock Shelter	3	14	4.66667	3	11	0		0
	Total	12	45	3.75	25	16	4	0	0
	Residential Area	4	5	1.25	3	1	1		0
	Park	1	6	6	3	0	3		0
10	Hospital	2	3	1.5	2	1	0		0
	Farmstead	2	5	2.5	4	1	0		0
	Livestock Shelter	3	8	2.66667	3	4	1		0
	Total	12	27	2.25	15	7	5	0	0
	Residential Area	4	1	0.25	1	0	0		0
	Park	1	3	3	1	1	1		0
11	Hospital	2	5	2.5	2	3	0		0
	Farmstead	2	0	0	0	0	0		0
	Livestock Shelter	3	8	2.66667	4	2	2		0
	Total	12	17	1.41667	8	6	3	0	0

## Sheet: Jinniu District
Month	Environment Type	Number of Traps Deployed	No. of Mosquitoes Captured	Mosquito Density (per trap-night)	Cx. quinquefasciatus	Cx. tritaeniorhynchus	Ae. albopictus	Ae. aegypti	An. sinensis
	Residential Area	2	11	5.5	11	0	0		0
	Park	2	6	3	6	0	0		0
4	Hospital	2	4	2	4	0	0		0
	Farmstead	2	5	2.5	5	0	0		0
	Livestock Shelter	2	0	0	0	0	0		0
	Total	10	26	2.6	26	0	0	0	0
	Residential Area	2	17	8.5	17	0	0		0
	Park	2	15	7.5	15	0	0		0
5	Hospital	2	6	3	6	0	0		0
	Farmstead	2	11	5.5	11	0	0		0
	Livestock Shelter	2	0	0	0	0	0		0
	Total	10	49	4.9	49	0	0	0	0
	Residential Area	2	3	1.5	3	0	0		0
	Park	2	4	2	4	0	0		0
6	Hospital	2	9	4.5	9	0	0		0
	Farmstead	2	7	3.5	7	0	0		0
	Livestock Shelter	2	0	0	0	0	0		0
	Total	10	23	2.3	23	0	0	0	0
	Residential Area	2	1	0.5	1	0	0		0
	Park	2	9	4.5	7	2	0		0
7	Hospital	2	3	1.5	3	0	0		0
	Farmstead	2	6	3	6	0	0		0
	Livestock Shelter	2	0	0	0	0	0		0
	Total	10	19	1.9	17	2	0	0	0
	Residential Area	2	4	2	4	0	0		0
	Park	2	1	0.5	1	0	0		0
8	Hospital	2	2	1	2	0	0		0
	Farmstead	2	3	1.5	3	0	0		0
	Livestock Shelter	2	0	0	0	0	0		0
	Total	10	10	1	10	0	0	0	0
	Residential Area	2	9	4.5	9	0	0		0
	Park	2	2	1	2	0	0		0
9	Hospital	2	2	1	2	0	0		0
	Farmstead	2	2	1	2	0	0		0
	Livestock Shelter	2	0	0	0	0	0		0
	Total	10	15	1.5	15	0	0	0	0
	Residential Area	2	7	3.5	7	0	0		0
	Park	2	2	1	2	0	0		0
10	Hospital	2	1	0.5	1	0	0		0
	Farmstead	2	4	2	4	0	0		0
	Livestock Shelter	2	0	0	0	0	0		0
	Total	10	14	1.4	14	0	0	0	0
	Residential Area	2	8	4	8	0	0		0
	Park	2	2	1	2	0	0		0
11	Hospital	2	0	0	0	0	0		0
	Farmstead	2	3	1.5	3	0	0		0
	Livestock Shelter	2	0	0	0	0	0		0
	Total	10	13	1.3	13	0	0	0	0

## Sheet: Jintang County
Month	Environment Type	Number of Traps Deployed	No. of Mosquitoes Captured	Mosquito Density (per trap-night)	Cx. quinquefasciatus	Cx. tritaeniorhynchus	Ae. albopictus	Ae. aegypti	An. sinensis
	Residential Area	2	1	0.5	1	0	0		0
	Park	2	0	0	0	0	0		0
4	Hospital	2	0	0	0	0	0		0
	Farmstead	2	0	0	0	0	0		0
	Livestock Shelter	2	0	0	0	0	0		0
	Total	10	1	0.1	1	0	0	0	0
	Residential Area	2	8	4	8	0	0		0
	Park	2	7	3.5	7	0	0		0
5	Hospital	2	12	6	12	0	0		0
	Farmstead	2	14	7	14	0	0		0
	Livestock Shelter	2	25	12.5	25	0	0		0
	Total	10	66	6.6	66	0	0	0	0
	Residential Area	2	31	15.5	29	0	2		0
	Park	2	33	16.5	24	5	4		0
6	Hospital	2	24	12	22	0	2		0
	Farmstead	2	14	7	14	0	0		0
	Livestock Shelter	2	25	12.5	25	0	0		0
	Total	10	127	12.7	114	5	8	0	0
	Residential Area	2	51	25.5	46	2	3		0
	Park	2	46	23	31	9	6		0
7	Hospital	2	32	16	29	0	3		0
	Farmstead	2	69	34.5	63	5	1		0
	Livestock Shelter	2	119	59.5	103	14	2		0
	Total	10	317	31.7	272	30	15	0	0
	Residential Area	2	29	14.5	19	4	3		3
	Park	2	68	34	17	48	2		1
8	Hospital	2	28	14	20	4	2		2
	Farmstead	2	43	21.5	22	16	2		3
	Livestock Shelter	2	74	37	48	25	1		0
	Total	10	242	24.2	126	97	10	0	9
	Residential Area	2	21	10.5	12	6	1		2
	Park	2	24	12	12	12	0		0
9	Hospital	2	15	7.5	11	4	0		0
	Farmstead	2	22	11	12	7	1		2
	Livestock Shelter	2	47	23.5	34	13	0		0
	Total	10	129	12.9	81	42	2	0	4
	Residential Area	2	7	3.5	7	0	0		0
	Park	2	9	4.5	7	2	0		0
10	Hospital	2	4	2	4	0	0		0
	Farmstead	2	5	2.5	4	1	0		0
	Livestock Shelter	2	5	2.5	4	1	0		0
	Total	10	30	3	26	10	1	0	0
	Residential Area	2	2	1	2	0	0		0
	Park	2	2	1	1	1	0		0
11	Hospital	2	0	0	0	0	0		0
	Farmstead	2	1	0.5	0	1	0		0
	Livestock Shelter	2	2	1	1	1	0		0
	Total	10	7	0.7	4	3	1	0	0

## Sheet: Jinjiang District
Month	Environment Type	Number of Traps Deployed	No. of Mosquitoes Captured	Mosquito Density (per trap-night)	Cx. quinquefasciatus	Cx. tritaeniorhynchus	Ae. albopictus	Ae. aegypti	An. sinensis
	Residential Area	2	5	2.5	4	1	0		0
	Park	2	4	2	3	0	1		0
4	Hospital	2	3	1.5	1	2	0		0
	Farmstead	2	1	0.5	0	0	1		0
	Livestock Shelter	2	3	1.5	1	0	1		1
	Total	10	16	1.6	9	3	3	0	1
	Residential Area	2	5	2.5	4	1	0		0
	Park	2	6	3	3	0	3		0
5	Hospital	2	4	2	3	1	0		0
	Farmstead	2	6	3	4	0	2		0
	Livestock Shelter	2	3	1.5	3	0	0		0
	Total	10	24	2.4	17	2	5	0	0
	Residential Area	2	4	2	3	1	0		0
	Park	2	8	4	3	3	2		0
6	Hospital	2	5	2.5	4	1	0		0
	Farmstead	2	4	2	4	0	0		0
	Livestock Shelter	2	4	2	2	2	0		0
	Total	10	25	2.5	16	7	2	0	0
	Residential Area	2	5	2.5	4	1	0		0
	Park	2	11	5.5	4	4	3		0
7	Hospital	2	6	3	5	1	0		0
	Farmstead	2	6	3	6	0	0		0
	Livestock Shelter	2	21	10.5	10	10	1		0
	Total	10	49	4.9	29	16	4	0	0
	Residential Area	2	7	3.5	4	0	3		0
	Park	2	5	2.5	3	0	2		0
8	Hospital	2	0	0	0	0	0		0
	Farmstead	2	1	0.5	1	0	0		0
	Livestock Shelter	2	5	2.5	3	2	0		0
	Total	10	18	1.8	11	2	5	0	0
	Residential Area	2	6	3	4	0	2		0
	Park	2	4	2	3	0	1		0
9	Hospital	2	0	0	0	0	0		0
	Farmstead	2	1	0.5	1	0	0		0
	Livestock Shelter	2	4	2	2	1	1		0
	Total	10	15	1.5	10	1	4	0	0
	Residential Area	2	4	2	2	0	2		0
	Park	2	3	1.5	3	0	0		0
10	Hospital	2	2	1	0	0	2		0
	Farmstead	2	1	0.5	0	0	1		0
	Livestock Shelter	2	3	1.5	1	1	1		0
	Total	10	13	1.3	6	1	6	0	0
	Residential Area	2	2	1	2	0	0		0
	Park	2	3	1.5	2	0	1		0
11	Hospital	2	1	0.5	0	0	1		0
	Farmstead	2	1	0.5	0	0	1		0
	Livestock Shelter	2	5	2.5	1	3	1		0
	Total	10	12	1.2	5	3	4	0	0

## Sheet: Longquanyi District
Month	Environment Type	Number of Traps Deployed	No. of Mosquitoes Captured	Mosquito Density (per trap-night)	Cx. quinquefasciatus	Cx. tritaeniorhynchus	Ae. albopictus	Ae. aegypti	An. sinensis
	Residential Area	2	1	0.5	1	0	0		0
	Park	2	2	1	2	0	0		0
4	Hospital	2	6	3	6	0	0		0
	Farmstead	2	3	1.5	3	0	0		0
	Livestock Shelter	2	0	0	0	0	0		0
	Total	10	12	1.2	12	0	0	0	0
	Residential Area	2	1	0.5	1	0	0		0
	Park	2	1	0.5	1	0	0		0
5	Hospital	2	3	1.5	3	0	0		0
	Farmstead	2	5	2.5	5	0	0		0
	Livestock Shelter	2	0	0	0	0	0		0
	Total	10	10	1	10	0	0	0	0
	Residential Area	2	4	2	4	0	0		0
	Park	2	4	2	4	0	0		0
6	Hospital	2	2	1	2	0	0		0
	Farmstead	2	21	10.5	20	1	0		0
	Livestock Shelter	2	0	0	0	0	0		0
	Total	10	31	3.1	30	1	0	0	0
	Residential Area	2	3	1.5	3	0	0		0
	Park	2	2	1	1	1	0		0
7	Hospital	2	3	1.5	3	0	0		0
	Farmstead	2	8	4	6	0	0		2
	Livestock Shelter	2	0	0	0	0	0		0
	Total	10	16	1.6	13	1	0	0	2
	Residential Area	2	4	2	4	0	0		0
	Park	2	4	2	4	0	0		0
8	Hospital	2	1	0.5	1	0	0		0
	Farmstead	2	11	5.5	11	0	0		0
	Livestock Shelter	2	0	0	0	0	0		0
	Total	10	20	2	20	0	0	0	0
	Residential Area	2	3	1.5	3	0	0		0
	Park	2	2	1	2	0	0		0
9	Hospital	2	1	0.5	1	0	0		0
	Farmstead	2	5	2.5	5	0	0		0
	Livestock Shelter	2	0	0	0	0	0		0
	Total	10	11	1.1	11	0	0	0	0
	Residential Area	2	5	2.5	5	0	0		0
	Park	2	3	1.5	3	0	0		0
10	Hospital	2	2	1	2	0	0		0
	Farmstead	2	0	0	0	0	0		0
	Livestock Shelter	2	0	0	0	0	0		0
	Total	10	10	1	10	0	0	0	0
	Residential Area	2	6	3	6	0	0		0
	Park	2	2	1	2	0	0		0
11	Hospital	2	2	1	2	0	0		0
	Farmstead	2	2	1	0	2	0		0
	Livestock Shelter	2	0	0	0	0	0		0
	Total	10	12	1.2	10	2	0	0	0

[truncated: 12 more sheets: Pengzhou City, Pidu District, Pujiang County, Qingbaijiang District, Qingyang District, Qionglai City, Shuangliu District, Tianfu New District , Wenjiang District, Wuhou District, Xindu District, Xinjin District]
