# Supplementary material for: Bacterial community structure and diversity of common mosquito species in Chengdu: Insights from PacBio third-generation sequencing and public health implications
Source: PLoS Negl Trop Dis. 2026 Feb 12;20(2):e0013177. doi: 10.1371/journal.pntd.0013177 (PMC12916057; doi:10.1371/journal.pntd.0013177)
Supplement: S5 Table — Number of traps deployed, total mosquitoes captured, overall density (per trap-night), and monthly abundance of five key mosquito species (Culex quinquefasciatus, Culex tritaeniorhynchus, Aedes albopictus, Aedes aegypti, Anopheles sinensis) across different environmental types in 2024. (XLSX) [file pntd.0013177.s005.xlsx]

## Sheet: Chenghua District
Month	Environment Type	Number of Traps Deployed	No. of Mosquitoes Captured	Mosquito Density (per trap-night)	Cx. quinquefasciatus	Cx. tritaeniorhynchus	Ae. albopictus	Ae. aegypti	An. sinensis
	Residential Area	4	6	1.5	4	2	0		0
	Park	4	11	2.75	5	4	2		0
4	Hospital	2	2	1	2	0	0		0
	Farmstead	1	0	0	0	0	0		0
	Livestock Shelter	1	0	0	0	0	0		0
	Total	12	19	1.58333	11	6	2	0	0
	Residential Area	4	7	1.75	5	2	0		0
	Park	4	14	3.5	9	4	1		0
5	Hospital	2	2	1	2	0	0		0
	Farmstead	1	0	0	0	0	0		0
	Livestock Shelter	1	0	0	0	0	0		0
	Total	12	23	1.91667	16	6	1	0	0
	Residential Area	4	5	1.25	3	2	0		0
	Park	4	18	4.5	10	5	3		0
6	Hospital	2	2	1	2	0	0		0
	Farmstead	1	0	0	0	0	0		0
	Livestock Shelter	1	0	0	0	0	0		0
	Total	12	25	2.08333	15	7	3	0	0
	Residential Area	4	8	2	5	3	0		0
	Park	4	14	3.5	7	7	0		0
7	Hospital	2	4	2	3	1	0		0
	Farmstead	1	0	0	0	0	0		0
	Livestock Shelter	1	0	0	0	0	0		0
	Total	12	26	2.16667	15	11	0	0	0
	Residential Area	4	11	2.75	7	4	0		0
	Park	4	25	6.25	14	11	0		0
8	Hospital	2	7	3.5	4	3	0		0
	Farmstead	1	0	0	0	0	0		0
	Livestock Shelter	1	0	0	0	0	0		0
	Total	12	43	3.58333	25	18	0	0	0
	Residential Area	4	8	2	5	3	0		0
	Park	4	20	5	13	7	0		0
9	Hospital	2	1	0.5	0	1	0		0
	Farmstead	1	0	0	0	0	0		0
	Livestock Shelter	1	0	0	0	0	0		0
	Total	12	29	2.41667	18	11	0	0	0
	Residential Area	4	7	1.75	6	1	0		0
	Park	4	11	2.75	6	5	0		0
10	Hospital	2	1	0.5	0	1	0		0
	Farmstead	1	0	0	0	0	0		0
	Livestock Shelter	1	0	0	0	0	0		0
	Total	12	19	1.58333	12	7	0	0	0
	Residential Area	4	3	0.75	2	1	0		0
	Park	4	2	0.5	2	0	0		0
11	Hospital	2	2	1	1	1	0		0
	Farmstead	1	0	0	0	0	0		0
	Livestock Shelter	1	0	0	0	0	0		0
	Total	12	7	0.583333	5	2	0	0	0

## Sheet:  Chongzhou City
Month	Environment Type	Number of Traps Deployed	No. of Mosquitoes Captured	Mosquito Density (per trap-night)	Cx. quinquefasciatus	Cx. tritaeniorhynchus	Ae. albopictus	Ae. aegypti	An. sinensis
	Residential Area	2	8	4	5	2	1		0
	Park	2	1	0.5	1	0	0		0
4	Hospital	2	2	1	2	0	0		0
	Farmstead	4	7	1.75	7	0	0		0
	Livestock Shelter	4	6	1.5	6	0	0		0
	Total	14	24	1.71429	21	2	1	0	0
	Residential Area	2	3	1.5	3	0	0		0
	Park	2	2	1	2	0	0		0
5	Hospital	2	6	3	6	0	0		0
	Farmstead	4	18	4.5	18	0	0		0
	Livestock Shelter	4	10	2.5	5	4	1		0
	Total	14	39	2.78571	34	4	1	0	0
	Residential Area	2	3	1.5	3	0	0		0
	Park	2	3	1.5	3	0	0		0
6	Hospital	2	2	1	2	0	0		0
	Farmstead	4	2136	534	149	1716	24		247
	Livestock Shelter	4	14366	3591.5	295	13190	12		869
	Total	14	16510	1179.29	452	14906	36	0	1116
	Residential Area	2	10	5	8	0	2		0
	Park	2	10	5	3	0	7		0
7	Hospital	2	5	2.5	5	0	0		0
	Farmstead	4	1232	308	369	727	24		112
	Livestock Shelter	4	14018	3504.5	4145	9059	10		804
	Total	14	15275	1091.07	4530	9786	43	0	916
	Residential Area	2	12	6	2	0	10		0
	Park	2	9	4.5	2	0	7		0
8	Hospital	2	2	1	2	0	0		0
	Farmstead	4	97	24.25	42	31	0		24
	Livestock Shelter	4	399	99.75	122	216	0		61
	Total	14	519	37.0714	170	247	17	0	85
	Residential Area	2	0	0	0	0	0		0
	Park	2	3	1.5	3	0	0		0
9	Hospital	2	1	0.5	1	0	0		0
	Farmstead	4	104	26	46	57	0		1
	Livestock Shelter	4	340	85	227	105	0		8
	Total	14	448	32	277	162	0	0	9
	Residential Area	2	4	2	4	0	0		0
	Park	2	1	0.5	1	0	0		0
10	Hospital	2	3	1.5	3	0	0		0
	Farmstead	4	24	6	19	5	0		0
	Livestock Shelter	4	156	39	129	26	0		1
	Total	14	188	13.4286	156	31	0	0	1
	Residential Area	2	3	1.5	3	0	0		0
	Park	2	2	1	2	0	0		0
11	Hospital	2	3	1.5	3	0	0		0
	Farmstead	4	11	2.75	10	1	0		0
	Livestock Shelter	4	14	3.5	13	0	0		1
	Total	14	33	2.35714	31	1	0	0	1

## Sheet: Dayi County
Month	Environment Type	Number of Traps Deployed	No. of Mosquitoes Captured	Mosquito Density (per trap-night)	Cx. quinquefasciatus	Cx. tritaeniorhynchus	Ae. albopictus	Ae. aegypti	An. sinensis
	Residential Area	2	1	0.5	1	0	0		0
	Park	2	1	0.5	1	0	0		0
4	Hospital	2	1	0.5	1	0	0		0
	Farmstead	2	4	2	4	0	0		0
	Livestock Shelter	1	3	3	3	0	0		0
	Total	9	10	1.11111	10	0	0	0	0
	Residential Area	2	3	1.5	3	0	0		0
	Park	2	2	1	2	0	0		0
5	Hospital	2	1	0.5	1	0	0		0
	Farmstead	2	3	1.5	3	0	0		0
	Livestock Shelter	1	5	5	5	0	0		0
	Total	9	14	1.55556	14	0	0	0	0
	Residential Area	2	5	2.5	5	0	0		0
	Park	2	1	0.5	1	0	0		0
6	Hospital	2	2	1	2	0	0		0
	Farmstead	2	5	2.5	5	0	0		0
	Livestock Shelter	1	24	24	19	0	0		5
	Total	9	37	4.11111	32	0	0	0	5
	Residential Area	2	2	1	2	0	0		0
	Park	2	3	1.5	3	0	0		0
7	Hospital	2	5	2.5	5	0	0		0
	Farmstead	2	24	12	10	0	14		0
	Livestock Shelter	1	63	63	19	12	27		5
	Total	9	97	10.7778	39	12	41	0	5
	Residential Area	2	1	0.5	1	0	0		0
	Park	2	1	0.5	1	0	0		0
8	Hospital	2	1	0.5	1	0	0		0
	Farmstead	2	4	2	4	0	0		0
	Livestock Shelter	1	30	30	16	9	0		5
	Total	9	37	4.11111	23	9	0	0	5
	Residential Area	2	1	0.5	1	0	0		0
	Park	2	1	0.5	1	0	0		0
9	Hospital	2	3	1.5	3	0	0		0
	Farmstead	2	6	3	4	2	0		0
	Livestock Shelter	1	26	26	17	9	0		0
	Total	9	37	4.11111	26	11	0	0	0
	Residential Area	2	0	0	0	0	0		0
	Park	2	2	1	2	0	0		0
10	Hospital	2	1	0.5	1	0	0		0
	Farmstead	2	11	5.5	8	3	0		0
	Livestock Shelter	1	23	23	16	7	0		0
	Total	9	37	4.11111	27	10	0	0	0
	Residential Area	2	4	2	4	0	0		0
	Park	2	3	1.5	3	0	0		0
11	Hospital	2	1	0.5	1	0	0		0
	Farmstead	2	0	0	0	0	0		0
	Livestock Shelter	1	2	2	2	0	0		0
	Total	9	10	1.11111	10	0	0	0	0

## Sheet: Dujiangyan City
Month	Environment Type	Number of Traps Deployed	No. of Mosquitoes Captured	Mosquito Density (per trap-night)	Cx. quinquefasciatus	Cx. tritaeniorhynchus	Ae. albopictus	Ae. aegypti	An. sinensis
	Residential Area	2	2	1	2	0	0		0
	Park	2	0	0	0	0	0		0
4	Hospital	2	1	0.5	1	0	0		0
	Farmstead	4	4	1	4	0	0		0
	Livestock Shelter	4	20	5	1	18	0		1
	Total	14	27	1.92857	8	18	0	0	1
	Residential Area	2	4	2	4	0	0		0
	Park	2	15	7.5	15	0	0		0
5	Hospital	2	3	1.5	3	0	0		0
	Farmstead	4	133	33.25	96	37	0		0
	Livestock Shelter	4	2354	588.5	146	2132	0		76
	Total	14	2509	179.214	264	2169	0	0	76
	Residential Area	2	0	0	0	0	0		0
	Park	2	0	0	0	0	0		0
6	Hospital	2	4	2	4	0	0		0
	Farmstead	4	64	16	12	50	0		2
	Livestock Shelter	4	2805	701.25	113	2622	0		70
	Total	14	2873	205.214	129	2672	0	0	72
	Residential Area	2	1	0.5	1	0	0		0
	Park	2	0	0	0	0	0		0
7	Hospital	2	6	3	6	0	0		0
	Farmstead	4	112	28	28	22	0		62
	Livestock Shelter	4	5856	1464	168	5556	0		132
	Total	14	5975	426.786	203	5578	0	0	194
	Residential Area	2	1	0.5	1	0	0		0
	Park	2	0	0	0	0	0		0
8	Hospital	2	12	6	12	0	0		0
	Farmstead	4	30	7.5	0	30	0		0
	Livestock Shelter	4	92	23	17	46	0		29
	Total	14	135	9.64286	30	76	0	0	29
	Residential Area	2	0	0	0	0	0		0
	Park	2	1	0.5	0	0	0		1
9	Hospital	2	0	0	0	0	0		0
	Farmstead	4	0	0	0	0	0		0
	Livestock Shelter	4	117	29.25	16	85	0		16
	Total	14	118	8.42857	16	85	0	0	17
	Residential Area	2	0	0	0	0	0		0
	Park	2	4	2	4	0	0		0
10	Hospital	2	0	0	0	0	0		0
	Farmstead	4	0	0	0	0	0		0
	Livestock Shelter	4	21	5.25	0	18	0		3
	Total	14	25	1.78571	4	18	0	0	3
	Residential Area	2	0	0	0	0	0		0
	Park	2	3	1.5	3	0	0		0
11	Hospital	2	1	0.5	1	0	0		0
	Farmstead	4	0	0	0	0	0		0
	Livestock Shelter	4	7	1.75	1	5	0		1
	Total	14	11	0.785714	5	5	0	0	1

## Sheet: High-Tech District
Month	Environment Type	Number of Traps Deployed	No. of Mosquitoes Captured	Mosquito Density (per trap-night)	Cx. quinquefasciatus	Cx. tritaeniorhynchus	Ae. albopictus	Ae. aegypti	An. sinensis
	Residential Area	1	5	5	4	0	1	0	0
	Park	1	4	4	2	0	2	0	0
4	Hospital	1	0	0	0	0	0	0	0
	Farmstead	1	5	5	3	0	2	0	0
	Livestock Shelter	1	2	2	1	0	1	0	0
	Total	5	16	3.2	10	0	6	0	0
	Residential Area	2	5	2.5	4	0	1	0	0
	Park	2	16	8	12	0	4	0	0
5	Hospital	2	1	0.5	1	0	0	0	0
	Farmstead	2	7	3.5	6	0	1	0	0
	Livestock Shelter	2	10	5	7	0	3	0	0
	Total	10	39	3.9	30	0	9	0	0
	Residential Area	2	5	2.5	5	0	0	0	0
	Park	2	15	7.5	10	0	5	0	0
6	Hospital	2	12	6	11	0	1	0	0
	Farmstead	2	6	3	4	0	2	0	0
	Livestock Shelter	2	7	3.5	7	0	0	0	0
	Total	10	45	4.5	37	0	8	0	0
	Residential Area	2	22	11	13	0	9	0	0
	Park	2	24	12	17	0	7	0	0
7	Hospital	2	9	4.5	7	0	2	0	0
	Farmstead	2	11	5.5	9	0	2	0	0
	Livestock Shelter	2	6	3	5	0	1	0	0
	Total	10	72	7.2	51	0	21	0	0
	Residential Area	2	14	7	9	0	5	0	0
	Park	2	13	6.5	9	0	4	0	0
8	Hospital	2	4	2	3	0	1	0	0
	Farmstead	2	6	3	4	0	2	0	0
	Livestock Shelter	2	4	2	3	0	1	0	0
	Total	10	41	4.1	28	0	13	0	0
	Residential Area	2	9	4.5	6	0	3	0	0
	Park	2	18	9	9	0	9	0	0
9	Hospital	2	3	1.5	1	0	2	0	0
	Farmstead	2	1	0.5	1	0	0	0	0
	Livestock Shelter	2	5	2.5	3	0	2	0	0
	Total	10	36	3.6	20	0	16	0	0
	Residential Area	2	5	2.5	3	0	2	0	0
	Park	2	9	4.5	5	0	4	0	0
10	Hospital	2	1	0.5	0	0	1	0	0
	Farmstead	2	2	1	1	0	1	0	0
	Livestock Shelter	2	4	2	2	0	2	0	0
	Total	10	21	2.1	11	0	10	0	0
	Residential Area	2	5	2.5	2	0	3	0	0
	Park	2	3	1.5	2	0	1	0	0
11	Hospital	2	0	0	0	0	0	0	0
	Farmstead	2	0	0	0	0	0	0	0
	Livestock Shelter	2	0	0	0	0	0	0	0
	Total	10	8	0.8	4	0	4	0	0

## Sheet: Jianyang City
Month	Environment Type	Number of Traps Deployed	No. of Mosquitoes Captured	Mosquito Density (per trap-night)	Cx. quinquefasciatus	Cx. tritaeniorhynchus	Ae. albopictus	Ae. aegypti	An. sinensis
	Residential Area	2	2	1	2	0	0	0	0
	Park	2	2	1	1	1	0	0	0
4	Hospital	2	3	1.5	2	1	0	0	0
	Farmstead	2	3	1.5	0	2	1	0	0
	Livestock Shelter	2	10	5	4	4	2	0	0
	Total	10	20	2	9	8	3	0	0
	Residential Area	2	2	1	2	0	0	0	0
	Park	2	3	1.5	1	1	1	0	0
5	Hospital	2	4	2	2	2	0	0	0
	Farmstead	2	7	3.5	4	2	1	0	0
	Livestock Shelter	2	22	11	10	9	3	0	0
	Total	10	38	3.8	19	14	5	0	0
	Residential Area	2	2	1	2	0	0	0	0
	Park	2	5	2.5	3	1	1	0	0
6	Hospital	2	4	2	2	2	0	0	0
	Farmstead	2	9	4.5	6	2	1	0	0
	Livestock Shelter	2	23	11.5	11	10	2	0	0
	Total	10	43	4.3	24	15	4	0	0
	Residential Area	2	1	0.5	1	0	0	0	0
	Park	2	8	4	5	3	0	0	0
7	Hospital	2	12	6	5	7	0	0	0
	Farmstead	2	15	7.5	8	6	1	0	0
	Livestock Shelter	2	30	15	12	17	1	0	0
	Total	10	66	6.6	31	33	2	0	0
	Residential Area	2	7	3.5	5	2	0	0	0
	Park	2	7	3.5	2	5	0	0	0
8	Hospital	2	6	3	3	3	0	0	0
	Farmstead	2	11	5.5	6	4	1	0	0
	Livestock Shelter	2	20	10	10	9	1	0	0
	Total	10	51	5.1	26	23	2	0	0
	Residential Area	2	8	4	5	3	0	0	0
	Park	2	7	3.5	4	3	0	0	0
9	Hospital	2	9	4.5	6	2	1	0	0
	Farmstead	2	9	4.5	6	3	0	0	0
	Livestock Shelter	2	19	9.5	11	8	0	0	0
	Total	10	52	5.2	32	19	1	0	0
	Residential Area	2	5	2.5	2	3	0	0	0
	Park	2	3	1.5	2	1	0	0	0
10	Hospital	2	5	2.5	4	1	0	0	0
	Farmstead	2	7	3.5	4	3	0	0	0
	Livestock Shelter	2	15	7.5	9	6	0	0	0
	Total	10	35	3.5	21	14	0	0	0
	Residential Area	2	2	1	2	0	0	0	0
	Park	2	2	1	2	0	0	0	0
11	Hospital	2	0	0	0	0	0	0	0
	Farmstead	2	3	1.5	2	1	0	0	0
	Livestock Shelter	2	5	2.5	2	3	0	0	0
	Total	10	12	1.2	8	4	0	0	0

## Sheet: Jinniu District
Month	Environment Type	Number of Traps Deployed	No. of Mosquitoes Captured	Mosquito Density (per trap-night)	Cx. quinquefasciatus	Cx. tritaeniorhynchus	Ae. albopictus	Ae. aegypti	An. sinensis
	Residential Area	2	3	1.5	3	0	0	0	0
	Park	2	7	3.5	7	0	0	0	0
4	Hospital	2	3	1.5	3	0	0	0	0
	Farmstead	4	9	2.25	9	0	0	0	0
	Livestock Shelter	2	0	0	0	0	0	0	0
	Total	12	22	1.83333	22	0	0	0	0
	Residential Area	2	4	2	4	0	0	0	0
	Park	2	7	3.5	7	0	0	0	0
5	Hospital	2	5	2.5	5	0	0	0	0
	Farmstead	4	12	3	12	0	0	0	0
	Livestock Shelter	2	0	0	0	0	0	0	0
	Total	12	28	2.33333	28	0	0	0	0
	Residential Area	2	4	2	4	0	0	0	0
	Park	2	2	1	2	0	0	0	0
6	Hospital	2	1	0.5	1	0	0	0	0
	Farmstead	4	7	1.75	7	0	0	0	0
	Livestock Shelter	2	0	0	0	0	0	0	0
	Total	12	14	1.16667	14	0	0	0	0
	Residential Area	2	4	2	4	0	0	0	0
	Park	2	4	2	4	0	0	0	0
7	Hospital	2	3	1.5	3	0	0	0	0
	Farmstead	4	8	2	8	0	0	0	0
	Livestock Shelter	2	0	0	0	0	0	0	0
	Total	12	19	1.58333	19	0	0	0	0
	Residential Area	2	5	2.5	5	0	0	0	0
	Park	2	5	2.5	5	0	0	0	0
8	Hospital	2	1	0.5	1	0	0	0	0
	Farmstead	4	7	1.75	7	0	0	0	0
	Livestock Shelter	2	0	0	0	0	0	0	0
	Total	12	18	1.5	18	0	0	0	0
	Residential Area	2	3	1.5	3	0	0	0	0
	Park	2	5	2.5	5	0	0	0	0
9	Hospital	2	1	0.5	1	0	0	0	0
	Farmstead	4	5	1.25	5	0	0	0	0
	Livestock Shelter	2	0	0	0	0	0	0	0
	Total	12	14	1.16667	14	0	0	0	0
	Residential Area	2	0	0	0	0	0	0	0
	Park	2	2	1	2	0	0	0	0
10	Hospital	2	1	0.5	1	0	0	0	0
	Farmstead	4	1	0.25	1	0	0	0	0
	Livestock Shelter	2	0	0	0	0	0	0	0
	Total	12	4	0.333333	4	0	0	0	0
	Residential Area	2	2	1	2	0	0	0	0
	Park	2	2	1	2	0	0	0	0
11	Hospital	2	2	1	2	0	0	0	0
	Farmstead	4	1	0.25	1	0	0	0	0
	Livestock Shelter	2	0	0	0	0	0	0	0
	Total	12	7	0.583333	7	0	0	0	0

## Sheet: Jintang County
Month	Environment Type	Number of Traps Deployed	No. of Mosquitoes Captured	Mosquito Density (per trap-night)	Cx. quinquefasciatus	Cx. tritaeniorhynchus	Ae. albopictus	Ae. aegypti	An. sinensis
	Residential Area	2	4	2	4	0	0	0	0
	Park	2	3	1.5	3	0	0	0	0
4	Hospital	2	4	2	4	0	0	0	0
	Farmstead	4	9	2.25	9	0	0	0	0
	Livestock Shelter	2	0	0	0	0	0	0	0
	Total	12	20	1.66667	20	0	0	0	0
	Residential Area	2	20	10	14	2	2	0	2
	Park	2	12	6	9	1	2	0	0
5	Hospital	2	26	13	21	1	3	0	1
	Farmstead	4	11	2.75	9	2	0	0	0
	Livestock Shelter	2	5	2.5	0	5	0	0	0
	Total	12	74	6.16667	53	11	7	0	3
	Residential Area	2	34	17	25	3	4	0	2
	Park	2	23	11.5	18	1	3	0	1
6	Hospital	2	21	10.5	16	0	4	0	1
	Farmstead	4	55	13.75	22	33	0	0	0
	Livestock Shelter	2	26	13	21	5	0	0	0
	Total	12	159	13.25	102	42	11	0	4
	Residential Area	2	21	10.5	13	0	4	0	4
	Park	2	22	11	15	4	1	0	2
7	Hospital	2	24	12	19	2	1	0	2
	Farmstead	4	64	16	31	33	0	0	0
	Livestock Shelter	2	26	13	21	5	0	0	0
	Total	12	157	13.0833	99	44	6	0	8
	Residential Area	2	46	23	32	5	6	0	3
	Park	2	36	18	21	6	6	0	3
8	Hospital	2	41	20.5	28	6	3	0	4
	Farmstead	4	64	16	31	33	0	0	0
	Livestock Shelter	2	26	13	21	5	0	0	0
	Total	12	213	17.75	133	55	15	0	10
	Residential Area	2	42	21	30	4	4	0	4
	Park	2	35	17.5	17	8	7	0	3
9	Hospital	2	41	20.5	25	7	4	0	5
	Farmstead	4	64	16	31	33	0	0	0
	Livestock Shelter	2	26	13	21	5	0	0	0
	Total	12	208	17.3333	124	57	15	0	12
	Residential Area	2	11	5.5	7	0	4	0	0
	Park	2	8	4	6	1	1	0	0
10	Hospital	2	9	4.5	4	0	4	0	1
	Farmstead	4	5	1.25	1	4	0	0	0
	Livestock Shelter	2	6	3	1	5	0	0	0
	Total	12	39	3.25	19	10	9	0	1
	Residential Area	2	2	1	2	0	0	0	0
	Park	2	4	2	4	0	0	0	0
11	Hospital	2	3	1.5	3	0	0	0	0
	Farmstead	4	1	0.25	1	0	0	0	0
	Livestock Shelter	2	1	0.5	1	0	0	0	0
	Total	12	11	0.916667	11	0	0	0	0

## Sheet: Jinjiang District
Month	Environment Type	Number of Traps Deployed	No. of Mosquitoes Captured	Mosquito Density (per trap-night)	Cx. quinquefasciatus	Cx. tritaeniorhynchus	Ae. albopictus	Ae. aegypti	An. sinensis
	Residential Area	2	1	0.5	1	0	0	0	0
	Park	2	1	0.5	1	0	0	0	0
4	Hospital	2	3	1.5	3	0	0	0	0
	Farmstead	4	24	6	21	3	0	0	0
	Livestock Shelter	2	0	0	0	0	0	0	0
	Total	12	29	2.41667	26	3	0	0	0
	Residential Area	2	1	0.5	1	0	0	0	0
	Park	2	1	0.5	1	0	0	0	0
5	Hospital	2	0	0	0	0	0	0	0
	Farmstead	4	7	1.75	7	0	0	0	0
	Livestock Shelter	2	0	0	0	0	0	0	0
	Total	12	9	0.75	9	0	0	0	0
	Residential Area	2	0	0	0	0	0	0	0
	Park	2	1	0.5	1	0	0	0	0
6	Hospital	2	0	0	0	0	0	0	0
	Farmstead	4	2	0.5	2	0	0	0	0
	Livestock Shelter	2	0	0	0	0	0	0	0
	Total	12	3	0.25	3	0	0	0	0
	Residential Area	2	3	1.5	3	0	0	0	0
	Park	2	1	0.5	1	0	0	0	0
7	Hospital	2	1	0.5	1	0	0	0	0
	Farmstead	4	3	0.75	3	0	0	0	0
	Livestock Shelter	2	0	0	0	0	0	0	0
	Total	12	8	0.666667	8	0	0	0	0
	Residential Area	2	1	0.5	1	0	0	0	0
	Park	2	1	0.5	1	0	0	0	0
8	Hospital	2	0	0	0	0	0	0	0
	Farmstead	4	1	0.25	1	0	0	0	0
	Livestock Shelter	2	0	0	0	0	0	0	0
	Total	12	3	0.25	3	0	0	0	0
	Residential Area	2	0	0	0	0	0	0	0
	Park	2	2	1	2	0	0	0	0
9	Hospital	2	1	0.5	1	0	0	0	0
	Farmstead	4	2	0.5	2	0	0	0	0
	Livestock Shelter	2	0	0	0	0	0	0	0
	Total	12	5	0.416667	5	0	0	0	0
	Residential Area	2	3	1.5	3	0	0	0	0
	Park	2	2	1	2	0	0	0	0
10	Hospital	2	2	1	2	0	0	0	0
	Farmstead	4	1	0.25	1	0	0	0	0
	Livestock Shelter	2	0	0	0	0	0	0	0
	Total	12	8	0.666667	8	0	0	0	0
	Residential Area	2	1	0.5	1	0	0	0	0
	Park	2	1	0.5	1	0	0	0	0
11	Hospital	2	0	0	0	0	0	0	0
	Farmstead	4	2	0.5	2	0	0	0	0
	Livestock Shelter	2	0	0	0	0	0	0	0
	Total	12	4	0.333333	4	0	0	0	0

## Sheet: Longquanyi District
Month	Environment Type	Number of Traps Deployed	No. of Mosquitoes Captured	Mosquito Density (per trap-night)	Cx. quinquefasciatus	Cx. tritaeniorhynchus	Ae. albopictus	Ae. aegypti	An. sinensis
	Residential Area	2	4	2	4	0	0	0	0
	Park	2	5	2.5	5	0	0	0	0
4	Hospital	2	4	2	4	0	0	0	0
	Farmstead	4	20	5	17	3	0	0	0
	Livestock Shelter	2	0	0	0	0	0	0	0
	Total	12	33	2.75	30	3	0	0	0
	Residential Area	2	8	4	8	0	0	0	0
	Park	2	8	4	8	0	0	0	0
5	Hospital	2	5	2.5	5	0	0	0	0
	Farmstead	4	28	7	21	7	0	0	0
	Livestock Shelter	2	0	0	0	0	0	0	0
	Total	12	49	4.08333	42	7	0	0	0
	Residential Area	2	3	1.5	3	0	0	0	0
	Park	2	2	1	2	0	0	0	0
6	Hospital	2	2	1	2	0	0	0	0
	Farmstead	4	14	3.5	10	4	0	0	0
	Livestock Shelter	2	0	0	0	0	0	0	0
	Total	12	21	1.75	17	4	0	0	0
	Residential Area	2	6	3	6	0	0	0	0
	Park	2	8	4	8	0	0	0	0
7	Hospital	2	5	2.5	5	0	0	0	0
	Farmstead	4	21	5.25	16	5	0	0	0
	Livestock Shelter	2	0	0	0	0	0	0	0
	Total	12	40	3.33333	35	5	0	0	0
	Residential Area	2	7	3.5	7	0	0	0	0
	Park	2	8	4	8	0	0	0	0
8	Hospital	2	4	2	4	0	0	0	0
	Farmstead	4	21	5.25	14	7	0	0	0
	Livestock Shelter	2	0	0	0	0	0	0	0
	Total	12	40	3.33333	33	7	0	0	0
	Residential Area	2	6	3	6	0	0	0	0
	Park	2	8	4	7	1	0	0	0
9	Hospital	2	3	1.5	3	0	0	0	0
	Farmstead	4	15	3.75	12	3	0	0	0
	Livestock Shelter	2	0	0	0	0	0	0	0
	Total	12	32	2.66667	28	4	0	0	0
	Residential Area	2	3	1.5	3	0	0	0	0
	Park	2	1	0.5	1	0	0	0	0
10	Hospital	2	2	1	2	0	0	0	0
	Farmstead	4	6	1.5	5	0	0	0	1
	Livestock Shelter	2	0	0	0	0	0	0	0
	Total	12	12	1	11	0	0	0	1
	Residential Area	2	2	1	2	0	0	0	0
	Park	2	3	1.5	3	0	0	0	0
11	Hospital	2	1	0.5	1	0	0	0	0
	Farmstead	4	3	0.75	2	0	0	0	1
	Livestock Shelter	2	0	0	0	0	0	0	0
	Total	12	9	0.75	8	0	0	0	1

[truncated: 12 more sheets: Pengzhou City, Pidu District, Pujiang County, Qingbaijiang District, Qingyang District, Qionglai City, Shuangliu District, Tianfu New District , Wenjiang District, Wuhou District, Xindu District, Xinjin District]
